# Supplementary material for: A 5700 year-old human genome and oral microbiome from chewed birch pitch
Source: Nat Commun. 2019 Dec 17;10:5520. doi: 10.1038/s41467-019-13549-9 (PMC6917805; doi:10.1038/s41467-019-13549-9)
Supplement: Supplementary file 6 — Supplementary Dataset 3 [file 41467_2019_13549_MOESM6_ESM.xlsx]

## Sheet: Ancient genomes
Supplementary Dataset 3. List of previously published ancient genomes used for population genetics analyses
Sample ID	Other ID	Site	Country	Region	Time period	Date (cal BCE)	Group ID	Skeletal element	UDG-treated	DoC	Sex	mtDNA hg	ChrY hg	Latitude	Longitude	Reference
Villabruna	I9030	Villabruna	Italy	Europe	Late Palaeolithic	12237 - 11830 (KIA-27004)	WHG	postcranial bone	no	n/a	male	U5b2b	R1b1	46.15	12.21	Fu et al. Nature 2016
Rochedane	n/a	Rochedane	France	Europe	Late Palaeolithic	11140 - 10881 (GrA-41739)	WHG	n/a	no	0.13	n/a	U5b2b	n/a	47.21	6.45	Fu et al. Nature 2016
Bichon	n/a	Bichon	Switzerland	Europe	Late Palaeolithic	11821 - 11611 (OxA-27763)	WHG	petrous bone	n/a	9.5	male	U5b1h	I2	47.01	6.79	Jones et al. Nature Communications 2015
La Brana	n/a	La Brana	Spain	Europe	Mesolithic	5983 - 5747 (Beta-226472)	WHG	n/a	n/a	3.4	male	U5b2c1	n/a	42.93	-5.35	Olalde et al. Nature 2014
Ranchot88	n/a	Ranchot	France	Europe	Mesolithic	8287 - 7984 (GrA-38019)	WHG	n/a	no	n/a	female	U5b1	-	47.01	5.43	Fu et al. Nature 2016
Loschbour	n/a	Loschbour	Luxembourg	Europe	Mesolithic	6211 - 5999 (OxA-7738)	WHG	n/a	n/a	22	n/a	U5b1a	n/a	49.7	6.24	Lazaridis et al. Nature 2014
I0061	UzOO74	Yuzhnyy Oleni Ostrov, Karelia	Russia	Europe	Mesolithic	5500-5000	EHG	tooth	yes	5.272	male	C1	R1a1	61.65	35.65	Haak et al. Nature 2015
I0124	SVP44	Lebyanzhinka IV, Sok River, Samara	Russia	Europe	Mesolithic	5650-5555 (Beta 392490)	EHG	postcranial bone	yes	0.598	male	U5a1d	R1b1	53.4	50.4	Haak et al. Nature 2015
I0211	UzOO40	Yuzhnyy Oleni Ostrov, Karelia	Russia	Europe	Mesolithic	5898-5531	EHG	tooth	yes	0.136	male	U4a	J	61.65	35.65	Haak et al. Nature 2015
I0011	Motala1	Motala	Sweden	Europe	Mesolithic	5898-5531	SHG	tooth	yes	0.18	female	U5a1	-	58.54	15.05	Lazaridis et al. Nature 2014
I0012	Motala2	Motala	Sweden	Europe	Mesolithic	5898-5531	SHG	tooth	yes	0.15	male	U2e1	I2c	58.54	15.05	Lazaridis et al. Nature 2014
I0013	Motala3	Motala	Sweden	Europe	Mesolithic	5898-5531	SHG	tooth	yes	0.55	male	U5a1	I2a1b	58.54	15.05	Lazaridis et al. Nature 2014
I0014	Motala4	Motala	Sweden	Europe	Mesolithic	5898-5531	SHG	tooth	yes	0.07	female	U5a2d	-	58.54	15.05	Lazaridis et al. Nature 2014
I0015	Motala6	Motala	Sweden	Europe	Mesolithic	5898-5531	SHG	tooth	yes	0.024	male	U5a2d	I2a1	58.54	15.05	Lazaridis et al. Nature 2014
I0017	Motala12	Motala	Sweden	Europe	Mesolithic	5898-5531	SHG	tooth	yes	2.4	male	U2e1	I2a1b	58.54	15.05	Lazaridis et al. Nature 2014
sf9	Sf9	Stora Förvar	Sweden	Europe	Mesolithic	7451-7179 (Beta-399027)	SHG	postcranial bone	n/a	1.15	female	U4a2	n/a	57.4684	18.4867	Günther et al. PLoS Biology 2018
sf11	Sf11	Stora Förvar	Sweden	Europe	Mesolithic	7141-6837 (Beta-448532)	SHG	postcranial bone	n/a	0.1	undetermined	U5a1	n/a	57.4684	18.4867	Günther et al. PLoS Biology 2018
sf12	Sf12	Stora Förvar	Sweden	Europe	Mesolithic	7168-6850 (Beta-448531)	SHG	postcranial bone	n/a	57.79	female	U4ai	-	57.4684	18.4867	Günther et al. PLoS Biology 2018
sbj001	Stora Bjers Ind. 1	Stora Bjers	Sweden	Europe	Mesolithic	7049-6700 (Ua-46147)	SHG	tooth and postcranial bone	n/a	0.43	male	U4a1	I2-L68	57.2852	17.9706	Günther et al. PLoS Biology 2018
Latvia_HG1	ZVEJ32	Zvejnieki	Latvia	Europe	Mesolithic	6467-6249 (LuS 8220)	Latvia_M	n/a	n/a	1.38	female	U5a1c	-	57.776	25.226	Jones et al. Current Biology 2017
Latvia_HG2	ZVEJ25	Zvejnieki	Latvia	Europe	Mesolithic	5841-5636 (Hela-1212)	Latvia_M	n/a	n/a	4.37	male	U2e1	R1b1b	57.776	25.226	Jones et al. Current Biology 2017
Latvia_HG3	ZVEJ27	Zvejnieki	Latvia	Europe	Mesolithic	5302-4852 (Ua-19883)	Latvia_M	n/a	n/a	0.97	male	U5a2d	R1b1b	57.776	25.226	Jones et al. Current Biology 2017
Ukraine_HG1	StPet2	Vasilyevka 3	Ukraine	Europe	Mesolithic	9193-8641 (Poz-83447)	Ukraine_M	n/a	n/a	0.22	n/a	U5b2	-	47.43	35.26	Jones et al. Current Biology 2017
H22	Hum1	Hummervikholmen	Norway	Europe	Mesolithic	7936-7591 (TRa-954)	SHG	tooth	n/a	0.71	female	U5a1	-	58.8329	6.32812	Günther et al. PLoS Biology 2018
H26	Hum2	Hummervikholmen	Norway	Europe	Mesolithic	n/a	SHG	tooth	n/a	4.05	male	U5a1d	I2-M438	58.8329	6.32812	Günther et al. PLoS Biology 2018
stg001	n/a	Steigen	Norway	Europe	Mesolithic	4351-4255 (Beta-349961)	SHG	tooth	n/a	1.24	male	U5a1d	I2a1b-M423	67.7558	14.8483	Günther et al. PLoS Biology 2018
Ajv52	n/a	Ajvide	Sweden	Europe	Neolithic	n/a	NordicHG_MN	n/a	n/a	0.09	male	V	n/a	57.29	18.13	Skoglund et al. Science 2014
Ajv53	n/a	Ajvide	Sweden	Europe	Neolithic	n/a	NordicHG_MN	n/a	n/a	0.03	female	U4d	n/a	57.29	18.13	Skoglund et al. Science 2014
Ajv58	n/a	Ajvide	Sweden	Europe	Neolithic	n/a	NordicHG_MN	n/a	n/a	2.22	male	U4d	I	57.29	18.13	Skoglund et al. Science 2014
Ajv59	n/a	Ajvide	Sweden	Europe	Neolithic	n/a	NordicHG_MN	n/a	n/a	0.01	male	U	n/a	57.29	18.13	Skoglund et al. Science 2014
Ajv70	n/a	Ajvide	Sweden	Europe	Neolithic	n/a	NordicHG_MN	n/a	n/a	0.16	male	U4d	n/a	57.29	18.13	Skoglund et al. Science 2014
Ire8	n/a	Ire	Sweden	Europe	Neolithic	n/a	NordicHG_MN	n/a	n/a	0.04	male	U4d	n/a	57.83	18.6	Skoglund et al. Science 2014
Gok2	Gökhem2	Frälsegården	Sweden	Europe	Neolithic	3050-2750 (UBA-14087)	Nordic_MN	postcranial bone	minus	1.33	female	H1c	-	58.18	13.4	Skoglund et al. Science 2014
Gok4	Gökhem4	Frälsegården	Sweden	Europe	Neolithic	3050-2750 (AAR-10235)	Nordic_MN	postcranial bone	minus	0.04	male	H	I2	58.18	13.4	Skoglund et al. Science 2014
Gok5	Gökhem5	Frälsegården	Sweden	Europe	Neolithic	3280-2890 (Beta-368294)	Nordic_MN	postcranial bone	minus	0.02	female	K1e	-	58.18	13.4	Skoglund et al. Science 2014
Gok7	Gökhem7	Frälsegården	Sweden	Europe	Neolithic	3050-2750 (AAR-10236)	Nordic_MN	postcranial bone	minus	0.01	female	H24	-	58.18	13.4	Skoglund et al. Science 2014
I0707	BAR2 / L11-213	Barcın	Turkey	WestAsia	Neolithic	6500-6200	Anatolian Neolithic	petrous bone	yes	2.903	female	H5	-	40.3	29.57	Mathieson et al. Nature 2015
I0708	BAR6 / L11-439	Barcın	Turkey	WestAsia	Neolithic	6500-6200	Anatolian Neolithic	petrous bone	yes	9.431	female	K1a4	-	40.3	29.57	Mathieson et al. Nature 2015
I0709	BAR20/ M13-170	Barcın	Turkey	WestAsia	Neolithic	6500-6200	Anatolian Neolithic	petrous bone	yes	6.948	male	N1b1a	J2a	40.3	29.57	Mathieson et al. Nature 2015
I0736	L11-216	Barcın	Turkey	WestAsia	Neolithic	6500-6200	Anatolian Neolithic	petrous bone	yes	9.765	male	U3	H2	40.3	29.57	Mathieson et al. Nature 2015
I0744	M10-275	Barcın	Turkey	WestAsia	Neolithic	6500-6200	Anatolian Neolithic	petrous bone	yes	2.248	female	N1a1a1a	-	40.3	29.57	Mathieson et al. Nature 2015
I0745	M11-363	Barcın	Turkey	WestAsia	Neolithic	6500-6200	Anatolian Neolithic	petrous bone	yes	2.39	male	J1c11	G2a2b2a	40.3	29.57	Mathieson et al. Nature 2015
I0746	L11-322	Barcın	Turkey	WestAsia	Neolithic	6500-6200	Anatolian Neolithic	petrous bone	yes	7.785	male	U8b1b1	H2	40.3	29.57	Mathieson et al. Nature 2015
I1096	BAR26 / M10-76	Barcın	Turkey	WestAsia	Neolithic	6500-6200	Anatolian Neolithic	petrous bone	yes	8.465	male	K1a or K1a1	G2a2b2a1c	40.3	29.57	Mathieson et al. Nature 2015
I1097	BAR271 / M10-271	Barcın	Turkey	WestAsia	Neolithic	6500-6200	Anatolian Neolithic	petrous bone	yes	2.865	male	N1a1a1	I2c	40.3	29.57	Mathieson et al. Nature 2015
I1098	BAR99 / M10-352	Barcın	Turkey	WestAsia	Neolithic	6500-6200	Anatolian Neolithic	petrous bone	yes	2.125	male	W1-T119C	G2a2b2a	40.3	29.57	Mathieson et al. Nature 2015
I1099	L11-S-488	Barcın	Turkey	WestAsia	Neolithic	6500-6200	Anatolian Neolithic	petrous bone	yes	2.994	female	X2d2	-	40.3	29.57	Mathieson et al. Nature 2015
I1100	M11-351	Barcın	Turkey	WestAsia	Neolithic	6500-6200	Anatolian Neolithic	petrous bone	yes	0.827	male	T2b	G2a2a1b	40.3	29.57	Mathieson et al. Nature 2015
I1101	M11-352a	Barcın	Turkey	WestAsia	Neolithic	6500-6200	Anatolian Neolithic	petrous bone	yes	0.331	female	K1a or K1a6	-	40.3	29.57	Mathieson et al. Nature 2015
I1102	M11-354	Barcın	Turkey	WestAsia	Neolithic	6500-6200	Anatolian Neolithic	petrous bone	yes	1.56	male	T2b	H	40.3	29.57	Mathieson et al. Nature 2015
I1103	M11-S-350	Barcın	Turkey	WestAsia	Neolithic	6500-6200	Anatolian Neolithic	petrous bone	yes	0.55	male	K1a3a	C1a2	40.3	29.57	Mathieson et al. Nature 2015
I1579	M13-72	Barcın	Turkey	WestAsia	Neolithic	6500-6200	Anatolian Neolithic	petrous bone	yes	1.135	male	K1b1b1	G2a2a1b1	40.3	29.57	Mathieson et al. Nature 2015
I1580	L12-393	Barcın	Turkey	WestAsia	Neolithic	6500-6200	Anatolian Neolithic	petrous bone	yes	2.507	female	K1a-C150T	-	40.3	29.57	Mathieson et al. Nature 2015
I1581	L12-502	Barcın	Turkey	WestAsia	Neolithic	6500-6200	Anatolian Neolithic	petrous bone	yes	2.803	female	U3	-	40.3	29.57	Mathieson et al. Nature 2015
I1583	L14-200	Barcın	Turkey	WestAsia	Neolithic	6500-6200	Anatolian Neolithic	petrous bone	yes	9.396	male	K1a2	G2a2a1b	40.3	29.57	Mathieson et al. Nature 2015
I1585	M11-59	Barcın	Turkey	WestAsia	Neolithic	6500-6200	Anatolian Neolithic	petrous bone	yes	3.098	female	J1 or J1c	-	40.3	29.57	Mathieson et al. Nature 2015
Bar8	Bar8	Barcın	Turkey	WestAsia	Neolithic	6212-6030	Anatolian Neolithic	petrous bone	yes	7.1	female	K1a2	-	40.3	29.57	Hofmanová et al. PNAS 2016
Bar31	Bar31	Barcın	Turkey	WestAsia	Neolithic	6419-6238	Anatolian Neolithic	petrous bone	yes	3.7	male	X2m	G2a2b	40.3	29.57	Hofmanová et al. PNAS 2016
Stuttgart	Stuttgart	Viesenhaeuser Hof, Stuttgart-Muehlhausen	Germany	Europe	Neolithic	5500-4800	LBK	tooth	yes	19	female	T2c1d1	-	48.84	9.22	Lazaridis et al. Nature 2014
I0022	LBK1976	Viesenhaeuser Hof, Stuttgart-Muehlhausen	Germany	Europe	Neolithic	5500-4800	LBK	tooth	yes	0.441	n/a	T2e	-	48.78	9.18	Haak et al. Nature 2015
I0025	LBK1992	Viesenhaeuser Hof, Stuttgart-Muehlhausen	Germany	Europe	Neolithic	5500-4800	LBK	tooth	yes	2.655	n/a	T2b	-	48.78	9.18	Haak et al. Nature 2015
I0026	LBK2155	Viesenhaeuser Hof, Stuttgart-Muehlhausen	Germany	Europe	Neolithic	5500-4800	LBK	tooth	yes	3.625	n/a	T2b	-	48.78	9.18	Haak et al. Nature 2015
I0046	HAL5	Halberstadt-Sonntagsfeld	Germany	Europe	Neolithic	5212-4989 (MAMS 21479)	LBK	tooth	yes	1.945	female	T2c1	-	51.89	11.04	Haak et al. Nature 2015
I0048	HAL25	Halberstadt-Sonntagsfeld	Germany	Europe	Neolithic	5211-5009 (MAMS 21482)	LBK	tooth	yes	0.456	male	K1a	G2a2a	51.89	11.04	Haak et al. Nature 2015
I0054	UWS4	Unterwiederstedt	Germany	Europe	Neolithic	5222-5022 (MAMS 21485)	LBK	petrous bone	yes	18.61	female	J1c17	-	51.66	11.53	Haak et al. Nature 2015
I0056	HAL14	Halberstadt-Sonntagsfeld	Germany	Europe	Neolithic	5212-5006calBCE (MAMS 21480)	LBK	tooth	yes	0.365	male	T2b	G2a2a	51.89	11.04	Haak et al. Nature 2015
I0057	HAL34	Halberstadt-Sonntagsfeld	Germany	Europe	Neolithic	5218-5019 (MAMS 21483)	LBK	postcranial bone	yes	0.139	female	N1a1a1	-	51.89	11.04	Haak et al. Nature 2015
I0100	HAL4	Halberstadt-Sonntagsfeld	Germany	Europe	Neolithic	5202-4852 (KIA40341)	LBK	tooth	yes	6.727	female	N1a1a1a	-	51.89	11.04	Haak et al. Nature 2015
I0659	HAL2	Halberstadt-Sonntagsfeld	Germany	Europe	Neolithic	5211-4963 (KIA40350)	LBK	tooth	yes	0.703	male	N1a1a1a2	G2a2a1	51.89	11.04	Haak et al. Nature 2015
I0795	KAR6	Karsdorf	Germany	Europe	Neolithic	5216-5036 (MAMS 22823)	LBK	tooth	yes	0.097	male	H1 or H1au1b	T1a	51.27	11.66	Haak et al. Nature 2015
I0797	KAR16A	Karsdorf	Germany	Europe	Neolithic	5500-4775	LBK	tooth	yes	0.087	male	H46b	T1a	51.28	11.65	Haak et al. Nature 2015
I0821	HAL24	Halberstadt-Sonntagsfeld	Germany	Europe	Neolithic	5201-4850 (KIA40348)	LBK	tooth	yes	0.116	male	X2d1	G2a2a1	51.9	11.05	Haak et al. Nature 2015
I1550	HAL19	Halberstadt-Sonntagsfeld	Germany	Europe	Neolithic	5500-4775	LBK	tooth	yes	0.745	female	K1a2	-	51.89	11.04	Haak et al. Nature 2015
I0172	ESP24	Esperstedt	Germany	Europe	Neolithic	3360-3086 (Er8699)	Central_MN	tooth	yes	25.372	male	T2b	I2a1b1a	51.42	11.68	Haak et al. Nature 2015
I0551	SALZ3B	Salzmuende-Schiebzig	Germany	Europe	Neolithic	3400-3025	Central_MN	postcranial bone	yes	0.091	male	U3a1	G2a2a	51.52	11.85	Haak et al. Nature 2015
I0559	QLB15D	Quedlinburg IX	Germany	Europe	Neolithic	3652-3527 (MAMS 22818)	Central_MN	tooth	yes	0.163	male	HV	R	51.79	11.14	Haak et al. Nature 2015
I0560	QLB18A	Quedlinburg IX	Germany	Europe	Neolithic	3640-3376 (Er7856)	Central_MN	tooth	yes	0.407	female	T2e1	-	51.79	11.14	Haak et al. Nature 2015
I0807	ESP30	Esperstedt	Germany	Europe	Neolithic	3970-3710 (Er7784)	Central_MN	postcranial bone	yes	0.086	male	H1e1a	I	51.42	11.68	Haak et al. Nature 2015
CB13	CB13	Cueva Bonica	Spain	Europe	Neolithic	5470–5360 (Beta-384724)	Iberian Neolithic	postcranial bone	no	1.11	female	K1a2a	-	41.37	1.88	Olalde et al. MBE 2015
I0409	Troc1	Els Trocs	Spain	Europe	Neolithic	5310-5218 (MAMS 16159)	Iberian Neolithic	tooth	yes	0.686	female	J1c3	-	42.5	0.5	Haak et al. Nature 2015
I0410	Troc3	Els Trocs	Spain	Europe	Neolithic	5295-5066 (MAMS 16161)	Iberian Neolithic	tooth	yes	1.305	male	T2c1d or T2c1d2	R1b1	42.5	0.5	Haak et al. Nature 2015
I0412	Troc5	Els Trocs	Spain	Europe	Neolithic	5308-5080 (MAMS 16164)	Iberian Neolithic	tooth	yes	13.785	male	N1a1a1	I2a1b1	42.5	0.5	Haak et al. Nature 2015
I0413	Troc7	Els Trocs	Spain	Europe	Neolithic	5302-5074 (MAMS 16166)	Iberian Neolithic	tooth	yes	1.572	female	V	-	42.5	0.5	Haak et al. Nature 2015
I0405	Mina3	La Mina	Spain	Europe	Neolithic	3900-3600	Iberian Neolithic	tooth	yes	0.377	male	K1a1b1	H2	41.25	-2.33	Haak et al. Nature 2015
I0406	Mina4	La Mina	Spain	Europe	Neolithic	3900-3600	Iberian Neolithic	tooth	yes	3.947	male	H1	I2a2a1b2	41.25	-2.33	Haak et al. Nature 2015
I0407	Mina6	La Mina	Spain	Europe	Neolithic	3900-3600	Iberian Neolithic	tooth	yes	1.363	female	K1b1a1	-	41.25	-2.33	Haak et al. Nature 2015
I0408	Mina18	La Mina	Spain	Europe	Neolithic	3900-3600	Iberian Neolithic	tooth	yes	13.608	female	U5b1	-	41.25	-2.33	Haak et al. Nature 2015
RISE1159	ind 1	Koszyce site 3	Poland	Europe	Neolithic	2850-2750	Globular Amphora Culture	petrous bone	no	0.82	female	T2b	-	48.7	21.2	Schroeder et al. PNAS 2019
RISE1160	ind 2	Koszyce site 3	Poland	Europe	Neolithic	2850-2750	Globular Amphora Culture	petrous bone	no	0.75	male	T2b	I2a2a	48.7	21.2	Schroeder et al. PNAS 2019
RISE1161	ind 3	Koszyce site 3	Poland	Europe	Neolithic	2850-2750	Globular Amphora Culture	petrous bone	no	0.67	female	H27+16093	-	48.7	21.2	Schroeder et al. PNAS 2019
RISE1162	ind 4	Koszyce site 3	Poland	Europe	Neolithic	2850-2750	Globular Amphora Culture	petrous bone	no	0.83	male	K1a1b1e	I2a2a	48.7	21.2	Schroeder et al. PNAS 2019
RISE1163	ind 5	Koszyce site 3	Poland	Europe	Neolithic	2850-2750	Globular Amphora Culture	petrous bone	no	0.85	male	HV0a	I2a2a	48.7	21.2	Schroeder et al. PNAS 2019
RISE1164	ind 6	Koszyce site 3	Poland	Europe	Neolithic	2850-2750	Globular Amphora Culture	petrous bone	no	0.6	female	K1a1b1e	-	48.7	21.2	Schroeder et al. PNAS 2019
RISE1165	ind 7	Koszyce site 3	Poland	Europe	Neolithic	2850-2750	Globular Amphora Culture	petrous bone	no	0.77	male	HV16	I2a2a	48.7	21.2	Schroeder et al. PNAS 2019
RISE1166	ind 8	Koszyce site 3	Poland	Europe	Neolithic	2850-2750	Globular Amphora Culture	petrous bone	no	0.83	female	J1c3f	-	48.7	21.2	Schroeder et al. PNAS 2019
RISE1167	ind 9	Koszyce site 3	Poland	Europe	Neolithic	2850-2750	Globular Amphora Culture	petrous bone	no	0.81	female	J1c3f	-	48.7	21.2	Schroeder et al. PNAS 2019
RISE1168	ind 10	Koszyce site 3	Poland	Europe	Neolithic	2850-2750	Globular Amphora Culture	petrous bone	no	0.8	male	HV0a	I2a2a	48.7	21.2	Schroeder et al. PNAS 2019
RISE1169	ind 11	Koszyce site 3	Poland	Europe	Neolithic	2850-2750	Globular Amphora Culture	petrous bone	no	0.6	male	HV0a	I2a2a	48.7	21.2	Schroeder et al. PNAS 2019
RISE1170	ind 12	Koszyce site 3	Poland	Europe	Neolithic	2850-2750	Globular Amphora Culture	petrous bone	no	0.85	female	K1a1b1e	-	48.7	21.2	Schroeder et al. PNAS 2019
RISE1171	ind 13	Koszyce site 3	Poland	Europe	Neolithic	2850-2750	Globular Amphora Culture	petrous bone	no	0.81	male	J1c3f	I2a2a	48.7	21.2	Schroeder et al. PNAS 2019
RISE1172	ind 14	Koszyce site 3	Poland	Europe	Neolithic	2850-2750	Globular Amphora Culture	petrous bone	no	0.83	female	HV0a	-	48.7	21.2	Schroeder et al. PNAS 2019
RISE1173	ind 15	Koszyce site 3	Poland	Europe	Neolithic	2850-2750	Globular Amphora Culture	petrous bone	no	0.82	male	HV0a	I2a2a	48.7	21.2	Schroeder et al. PNAS 2019
