# Supplementary material for: A 5700 year-old human genome and oral microbiome from chewed birch pitch
Source: Nat Commun. 2019 Dec 17;10:5520. doi: 10.1038/s41467-019-13549-9 (PMC6917805; doi:10.1038/s41467-019-13549-9)
Supplement: Supplementary file 7 — Supplementary Dataset 4 [file 41467_2019_13549_MOESM7_ESM.xlsx]

## Sheet: MetaPhlan2 results
Supplementary Dataset 4. MetaPhlan2 results for the ancient pitch and two soil control samples
	Ancient pitch					Soil controls 1 + 2
Clade name	Relative abundance	Coverage	Average genome length in the clade	Estimated number of reads from the clade		Relative abundance
k__Bacteria	97.6357	1.70962	3060646	5232526		100
k__Viruses	2.36389	0.0413921	54508	2256		0
k__Eukaryota	0.00045	7.935e-06	30631893	243		0
k__Bacteria|p__Proteobacteria	52.2702	0.915258	3135748	2870019		100
k__Bacteria|p__Firmicutes	20.179	0.353338	2645593	934788		0
k__Bacteria|p__Actinobacteria	14.4769	0.253492	3230214	818834		0
k__Bacteria|p__Bacteroidetes	8.77962	0.153732	4234739	651017		0
k__Viruses|p__Viruses_noname	2.36389	0.0413921	54508	2256		0
k__Bacteria|p__Fusobacteria	1.25055	0.0218974	2684168	58776		0
k__Bacteria|p__Spirochaetes	0.50715	0.00888019	3362661	29861		0
k__Bacteria|p__Candidatus_Saccharibacteria	0.13133	0.00229966	717948	1651		0
k__Bacteria|p__Deinococcus_Thermus	0.01868	0.000327118	2916300	954		0
k__Bacteria|p__Chlamydiae	0.0107	0.000187371	2116162	397		0
k__Bacteria|p__Acidobacteria	0.00846	0.000148082	5918510	876		0
k__Bacteria|p__Synergistetes	0.00312	5.46329e-05	2353009	129		0
k__Eukaryota|p__Apicomplexa	0.00045	7.935e-06	18849572	150		0
k__Bacteria|p__Proteobacteria|c__Betaproteobacteria	30.8494	0.540177	3060202	1653050		0
k__Bacteria|p__Proteobacteria|c__Gammaproteobacteria	20.216	0.353985	3686133	1304837		0
k__Bacteria|p__Firmicutes|c__Bacilli	17.8156	0.311953	2708875	845042		0
k__Bacteria|p__Actinobacteria|c__Actinobacteria	14.4769	0.253492	3230214	818834		0
k__Bacteria|p__Bacteroidetes|c__Bacteroidia	6.35626	0.111299	3794378	422311		0
k__Viruses|p__Viruses_noname|c__Viruses_noname	2.36389	0.0413921	54508	2256		0
k__Bacteria|p__Bacteroidetes|c__Flavobacteriia	2.21044	0.038705	2839483	109902		0
k__Bacteria|p__Firmicutes|c__Clostridia	1.98193	0.0347038	2874996	99773		0
k__Bacteria|p__Fusobacteria|c__Fusobacteriia	1.25055	0.0218974	2684168	58776		0
k__Bacteria|p__Proteobacteria|c__Alphaproteobacteria	0.88724	0.0155357	3693177	57376		93.8716
k__Bacteria|p__Spirochaetes|c__Spirochaetia	0.50715	0.00888019	3362661	29861		0
k__Bacteria|p__Proteobacteria|c__Epsilonproteobacteria	0.3001	0.00525485	2003141	10526		6.12837
k__Bacteria|p__Firmicutes|c__Negativicutes	0.23787	0.00416508	2623729	10928		0
k__Bacteria|p__Bacteroidetes|c__Bacteroidetes_noname	0.21292	0.00372827	2752830	10263		0
k__Bacteria|p__Firmicutes|c__Erysipelotrichia	0.14368	0.00251586	2612847	6574		0
k__Bacteria|p__Candidatus_Saccharibacteria|c__Candidatus_Saccharibacteria_noname	0.13133	0.00229966	717948	1651		0
k__Bacteria|p__Deinococcus_Thermus|c__Deinococci	0.01868	0.000327118	2916300	954		0
k__Bacteria|p__Proteobacteria|c__Deltaproteobacteria	0.01744	0.000305445	4319058	1319		0
k__Bacteria|p__Chlamydiae|c__Chlamydiia	0.0107	0.000187371	2116162	397		0
k__Bacteria|p__Acidobacteria|c__Acidobacteriia	0.00846	0.000148082	4854087	719		0
k__Bacteria|p__Synergistetes|c__Synergistia	0.00312	5.46329e-05	2353009	129		0
k__Eukaryota|p__Apicomplexa|c__Coccidia	0.00045	7.935e-06	23308189	185		0
k__Bacteria|p__Proteobacteria|c__Betaproteobacteria|o__Neisseriales	19.9699	0.349676	3161861	1105625		0
k__Bacteria|p__Proteobacteria|c__Gammaproteobacteria|o__Pasteurellales	14.7386	0.258074	2343514	604801		0
k__Bacteria|p__Actinobacteria|c__Actinobacteria|o__Actinomycetales	14.4429	0.252897	4860922	1229312		0
k__Bacteria|p__Firmicutes|c__Bacilli|o__Lactobacillales	12.8426	0.224875	2010119	452026		0
k__Bacteria|p__Proteobacteria|c__Betaproteobacteria|o__Burkholderiales	9.55093	0.167238	4002833	669426		0
k__Bacteria|p__Bacteroidetes|c__Bacteroidia|o__Bacteroidales	6.35626	0.111299	3794378	422311		0
k__Bacteria|p__Firmicutes|c__Bacilli|o__Bacillales	4.973	0.0870779	3407631	296729		0
k__Bacteria|p__Proteobacteria|c__Gammaproteobacteria|o__Pseudomonadales	3.55872	0.0623137	4126474	257136		0
k__Bacteria|p__Bacteroidetes|c__Flavobacteriia|o__Flavobacteriales	2.21044	0.038705	2479048	95952		0
k__Bacteria|p__Firmicutes|c__Clostridia|o__Clostridiales	1.98193	0.0347038	3127383	108532		0
k__Viruses|p__Viruses_noname|c__Viruses_noname|o__Viruses_noname	1.40097	0.0245311	55826	1369		0
k__Bacteria|p__Fusobacteria|c__Fusobacteriia|o__Fusobacteriales	1.25055	0.0218974	2684168	58776		0
k__Bacteria|p__Proteobacteria|c__Betaproteobacteria|o__Methylophilales	1.19459	0.0209175	2095839	43840		0
k__Viruses|p__Viruses_noname|c__Viruses_noname|o__Caudovirales	0.72519	0.0126982	73324	931		0
k__Bacteria|p__Proteobacteria|c__Gammaproteobacteria|o__Alteromonadales	0.68688	0.0120274	4502396	54152		0
k__Bacteria|p__Proteobacteria|c__Gammaproteobacteria|o__Chromatiales	0.62548	0.0109523	3614313	39585		0
k__Bacteria|p__Spirochaetes|c__Spirochaetia|o__Spirochaetales	0.50715	0.00888019	3362661	29861		0
k__Bacteria|p__Proteobacteria|c__Epsilonproteobacteria|o__Campylobacterales	0.3001	0.00525485	2228417	11710		6.12837
k__Bacteria|p__Proteobacteria|c__Alphaproteobacteria|o__Rhodospirillales	0.28763	0.00503643	4406781	22194		0
k__Bacteria|p__Proteobacteria|c__Alphaproteobacteria|o__Rhizobiales	0.28662	0.00501882	4231002	21235		93.8716
k__Bacteria|p__Proteobacteria|c__Gammaproteobacteria|o__Cardiobacteriales	0.25506	0.0044662	1993682	8904		0
k__Bacteria|p__Proteobacteria|c__Alphaproteobacteria|o__Caulobacterales	0.2407	0.00421462	3731903	15729		0
k__Bacteria|p__Proteobacteria|c__Gammaproteobacteria|o__Oceanospirillales	0.23979	0.00419884	4531004	19025		0
k__Bacteria|p__Firmicutes|c__Negativicutes|o__Selenomonadales	0.23787	0.00416508	2623729	10928		0
k__Viruses|p__Viruses_noname|c__Viruses_noname|o__Herpesvirales	0.22873	0.00400511	199993	801		0
k__Bacteria|p__Bacteroidetes|c__Bacteroidetes_noname|o__Bacteroidetes_noname	0.21292	0.00372827	2096252	7815		0
k__Bacteria|p__Firmicutes|c__Erysipelotrichia|o__Erysipelotrichales	0.14368	0.00251586	2612847	6574		0
k__Bacteria|p__Candidatus_Saccharibacteria|c__Candidatus_Saccharibacteria_noname|o__Candidatus_Saccharibacteria_noname	0.13133	0.00229966	717948	1651		0
k__Bacteria|p__Proteobacteria|c__Alphaproteobacteria|o__Rhodobacterales	0.04375	0.000766063	4758592	3645		0
k__Bacteria|p__Proteobacteria|c__Gammaproteobacteria|o__Xanthomonadales	0.04244	0.000743188	4219055	3136		0
k__Bacteria|p__Proteobacteria|c__Betaproteobacteria|o__Gallionellales	0.0417	0.000730194	2641472	1929		0
k__Bacteria|p__Proteobacteria|c__Betaproteobacteria|o__Hydrogenophilales	0.03889	0.000681047	3180646	2166		0
k__Bacteria|p__Proteobacteria|c__Gammaproteobacteria|o__Thiotrichales	0.03622	0.000634237	2871285	1821		0
k__Bacteria|p__Proteobacteria|c__Betaproteobacteria|o__Rhodocyclales	0.03545	0.000620712	4088909	2538		0
k__Bacteria|p__Proteobacteria|c__Alphaproteobacteria|o__Sphingomonadales	0.02854	0.000499749	3611872	1805		0
k__Bacteria|p__Actinobacteria|c__Actinobacteria|o__Coriobacteriales	0.02758	0.00048296	2484432	1200		0
k__Bacteria|p__Proteobacteria|c__Gammaproteobacteria|o__Vibrionales	0.02212	0.000387255	5285047	2047		0
k__Bacteria|p__Deinococcus_Thermus|c__Deinococci|o__Deinococcales	0.01868	0.000327118	3351957	1096		0
k__Bacteria|p__Proteobacteria|c__Betaproteobacteria|o__Nitrosomonadales	0.01791	0.000313665	3127496	981		0
k__Bacteria|p__Proteobacteria|c__Deltaproteobacteria|o__Desulfobacterales	0.01377	0.000241194	4282708	1033		0
k__Bacteria|p__Chlamydiae|c__Chlamydiia|o__Chlamydiales	0.0107	0.000187371	2116162	397		0
k__Viruses|p__Viruses_noname|c__Viruses_noname|o__Picornavirales	0.00901	0.000157679	9341	1		0
k__Bacteria|p__Acidobacteria|c__Acidobacteriia|o__Acidobacteriales	0.00846	0.000148082	4854087	719		0
k__Bacteria|p__Proteobacteria|c__Gammaproteobacteria|o__Enterobacteriales	0.00756	0.00013238	4079009	540		0
k__Bacteria|p__Actinobacteria|c__Actinobacteria|o__Bifidobacteriales	0.00641	0.000112233	1842475	207		0
k__Bacteria|p__Proteobacteria|c__Deltaproteobacteria|o__Desulfovibrionales	0.00367	6.42508e-05	3562128	229		0
k__Bacteria|p__Proteobacteria|c__Gammaproteobacteria|o__Gammaproteobacteria_noname	0.00317	5.55053e-05	3764122	209		0
k__Bacteria|p__Synergistetes|c__Synergistia|o__Synergistales	0.00312	5.46329e-05	2353009	129		0
k__Eukaryota|p__Apicomplexa|c__Coccidia|o__Eucoccidiorida	0.00045	7.935e-06	23308189	185		0
k__Bacteria|p__Proteobacteria|c__Betaproteobacteria|o__Neisseriales|f__Neisseriaceae	19.9699	0.349676	3161861	1105625		0
k__Bacteria|p__Proteobacteria|c__Gammaproteobacteria|o__Pasteurellales|f__Pasteurellaceae	14.7386	0.258074	2343514	604801		0
k__Bacteria|p__Actinobacteria|c__Actinobacteria|o__Actinomycetales|f__Micrococcaceae	11.059	0.193644	3006112	582116		0
k__Bacteria|p__Proteobacteria|c__Betaproteobacteria|o__Burkholderiales|f__Comamonadaceae	6.97815	0.122189	4826521	589746		0
k__Bacteria|p__Firmicutes|c__Bacilli|o__Lactobacillales|f__Streptococcaceae	5.99392	0.104955	2193606	230229		0
k__Bacteria|p__Firmicutes|c__Bacilli|o__Lactobacillales|f__Carnobacteriaceae	5.75602	0.100789	1942137	195746		0
k__Bacteria|p__Firmicutes|c__Bacilli|o__Bacillales|f__Bacillales_noname	4.973	0.0870779	2669625	232465		0
k__Bacteria|p__Bacteroidetes|c__Bacteroidia|o__Bacteroidales|f__Porphyromonadaceae	4.65337	0.0814813	4013113	326994		0
k__Bacteria|p__Proteobacteria|c__Gammaproteobacteria|o__Pseudomonadales|f__Pseudomonadaceae	3.55872	0.0623137	5434751	338660		0
k__Bacteria|p__Proteobacteria|c__Betaproteobacteria|o__Burkholderiales|f__Burkholderiaceae	2.40086	0.0420395	4310214	181199		0
k__Bacteria|p__Bacteroidetes|c__Flavobacteriia|o__Flavobacteriales|f__Flavobacteriaceae	2.21044	0.038705	3707873	143513		0
k__Bacteria|p__Actinobacteria|c__Actinobacteria|o__Actinomycetales|f__Corynebacteriaceae	1.84311	0.0322731	2888322	93215		0
k__Bacteria|p__Bacteroidetes|c__Bacteroidia|o__Bacteroidales|f__Prevotellaceae	1.70289	0.0298178	3219426	95996		0
k__Bacteria|p__Proteobacteria|c__Betaproteobacteria|o__Methylophilales|f__Methylophilaceae	1.19459	0.0209175	2887250	60394		0
k__Bacteria|p__Firmicutes|c__Bacilli|o__Lactobacillales|f__Aerococcaceae	1.09262	0.0191319	1914742	36633		0
k__Bacteria|p__Fusobacteria|c__Fusobacteriia|o__Fusobacteriales|f__Fusobacteriaceae	0.86683	0.0151783	2557310	38816		0
k__Viruses|p__Viruses_noname|c__Viruses_noname|o__Viruses_noname|f__Papillomaviridae	0.78274	0.0137059	7675	105		0
k__Bacteria|p__Actinobacteria|c__Actinobacteria|o__Actinomycetales|f__Actinomycetaceae	0.72621	0.012716	2198008	27950		0
k__Viruses|p__Viruses_noname|c__Viruses_noname|o__Caudovirales|f__Myoviridae	0.72187	0.01264	107586	1360		0
k__Bacteria|p__Firmicutes|c__Clostridia|o__Clostridiales|f__Peptostreptococcaceae	0.6925	0.0121258	2405476	29168		0
k__Bacteria|p__Firmicutes|c__Clostridia|o__Clostridiales|f__Clostridiales_Family_XI_Incertae_Sedis	0.65544	0.0114769	2217797	25453		0
k__Bacteria|p__Proteobacteria|c__Gammaproteobacteria|o__Chromatiales|f__Chromatiaceae	0.60281	0.0105553	4752508	50164		0
k__Bacteria|p__Actinobacteria|c__Actinobacteria|o__Actinomycetales|f__Propionibacteriaceae	0.58648	0.0102693	3386340	34775		0
k__Viruses|p__Viruses_noname|c__Viruses_noname|o__Viruses_noname|f__Partitiviridae	0.51363	0.00899382	4169	37		0
k__Bacteria|p__Spirochaetes|c__Spirochaetia|o__Spirochaetales|f__Spirochaetaceae	0.50715	0.00888019	2617843	23247		0
k__Bacteria|p__Fusobacteria|c__Fusobacteriia|o__Fusobacteriales|f__Leptotrichiaceae	0.38373	0.00671911	2811026	18888		0
k__Bacteria|p__Proteobacteria|c__Gammaproteobacteria|o__Alteromonadales|f__Alteromonadaceae	0.34961	0.00612164	4513904	27633		0
k__Bacteria|p__Firmicutes|c__Clostridia|o__Clostridiales|f__Eubacteriaceae	0.32848	0.00575165	2880298	16566		0
k__Bacteria|p__Proteobacteria|c__Epsilonproteobacteria|o__Campylobacterales|f__Campylobacteraceae	0.3001	0.00525485	2375744	12484		0
k__Bacteria|p__Proteobacteria|c__Alphaproteobacteria|o__Rhodospirillales|f__Rhodospirillaceae	0.28763	0.00503643	3901037	19647		0
k__Bacteria|p__Proteobacteria|c__Gammaproteobacteria|o__Alteromonadales|f__Pseudoalteromonadaceae	0.27449	0.00480644	4624931	22229		0
k__Bacteria|p__Proteobacteria|c__Gammaproteobacteria|o__Cardiobacteriales|f__Cardiobacteriaceae	0.25506	0.0044662	1993682	8904		0
k__Bacteria|p__Proteobacteria|c__Alphaproteobacteria|o__Rhizobiales|f__Bradyrhizobiaceae	0.24608	0.00430897	5134895	22126		0
k__Bacteria|p__Proteobacteria|c__Alphaproteobacteria|o__Caulobacterales|f__Caulobacteraceae	0.2407	0.00421462	3731903	15729		0
k__Bacteria|p__Firmicutes|c__Negativicutes|o__Selenomonadales|f__Veillonellaceae	0.23787	0.00416508	3077352	12817		0
k__Viruses|p__Viruses_noname|c__Viruses_noname|o__Herpesvirales|f__Herpesviridae	0.22873	0.00400511	167070	669		0
k__Bacteria|p__Bacteroidetes|c__Bacteroidetes_noname|o__Bacteroidetes_noname|f__Bacteroidetes_noname	0.21292	0.00372827	2096252	7815		0
k__Bacteria|p__Firmicutes|c__Clostridia|o__Clostridiales|f__Lachnospiraceae	0.20077	0.00351546	3352514	11786		0
k__Bacteria|p__Proteobacteria|c__Gammaproteobacteria|o__Oceanospirillales|f__Oceanospirillaceae	0.18662	0.00326774	5553350	18147		0
k__Bacteria|p__Firmicutes|c__Erysipelotrichia|o__Erysipelotrichales|f__Erysipelotrichaceae	0.14368	0.00251586	2612847	6574		0
k__Bacteria|p__Proteobacteria|c__Betaproteobacteria|o__Burkholderiales|f__Alcaligenaceae	0.14021	0.00245512	3758367	9227		0
k__Bacteria|p__Candidatus_Saccharibacteria|c__Candidatus_Saccharibacteria_noname|o__Candidatus_Saccharibacteria_noname|f__Candidatus_Saccharibacteria_noname	0.13133	0.00229966	717948	1651		0
k__Bacteria|p__Firmicutes|c__Clostridia|o__Clostridiales|f__Clostridiales_Family_XIII_Incertae_Sedis	0.10474	0.00183402	1899725	3484		0
k__Bacteria|p__Actinobacteria|c__Actinobacteria|o__Actinomycetales|f__Nocardioidaceae	0.0936	0.00163893	6224265	10201		0
k__Bacteria|p__Proteobacteria|c__Gammaproteobacteria|o__Oceanospirillales|f__Halomonadaceae	0.05317	0.000931099	3003767	2797		0
k__Viruses|p__Viruses_noname|c__Viruses_noname|o__Viruses_noname|f__Potyviridae	0.0512	0.000896593	9775	9		0
k__Bacteria|p__Proteobacteria|c__Alphaproteobacteria|o__Rhodobacterales|f__Hyphomonadaceae	0.04375	0.000766063	3511403	2690		0
k__Bacteria|p__Actinobacteria|c__Actinobacteria|o__Actinomycetales|f__Jonesiaceae	0.0434	0.000759928	2749646	2090		0
k__Bacteria|p__Proteobacteria|c__Betaproteobacteria|o__Gallionellales|f__Gallionellaceae	0.0417	0.000730194	2641472	1929		0
k__Bacteria|p__Actinobacteria|c__Actinobacteria|o__Actinomycetales|f__Brevibacteriaceae	0.04116	0.000720721	3274001	2360		0
k__Bacteria|p__Proteobacteria|c__Betaproteobacteria|o__Hydrogenophilales|f__Hydrogenophilaceae	0.03889	0.000681047	3180646	2166		0
k__Bacteria|p__Proteobacteria|c__Gammaproteobacteria|o__Alteromonadales|f__Idiomarinaceae	0.0365	0.000639094	3378192	2159		0
k__Bacteria|p__Proteobacteria|c__Alphaproteobacteria|o__Rhizobiales|f__Rhodobiaceae	0.03633	0.000636132	4177688	2658		0
k__Bacteria|p__Proteobacteria|c__Gammaproteobacteria|o__Thiotrichales|f__Piscirickettsiaceae	0.03622	0.000634237	2567281	1628		0
k__Bacteria|p__Proteobacteria|c__Betaproteobacteria|o__Rhodocyclales|f__Rhodocyclaceae	0.03545	0.000620712	4088909	2538		0
k__Bacteria|p__Proteobacteria|c__Gammaproteobacteria|o__Xanthomonadales|f__Xanthomonadaceae	0.03069	0.0005373	3828556	2057		0
k__Bacteria|p__Proteobacteria|c__Alphaproteobacteria|o__Sphingomonadales|f__Sphingomonadaceae	0.02854	0.000499749	3681928	1840		0
k__Bacteria|p__Actinobacteria|c__Actinobacteria|o__Coriobacteriales|f__Coriobacteriaceae	0.02758	0.00048296	2484432	1200		0
k__Viruses|p__Viruses_noname|c__Viruses_noname|o__Viruses_noname|f__Retroviridae	0.02716	0.000475657	9050	4		0
k__Bacteria|p__Proteobacteria|c__Gammaproteobacteria|o__Alteromonadales|f__Shewanellaceae	0.02628	0.000460193	4910485	2260		0
k__Bacteria|p__Proteobacteria|c__Gammaproteobacteria|o__Chromatiales|f__Halothiobacillaceae	0.02267	0.000396977	2582886	1025		0
k__Bacteria|p__Actinobacteria|c__Actinobacteria|o__Actinomycetales|f__Microbacteriaceae	0.02255	0.000394802	3367165	1329		0
k__Bacteria|p__Proteobacteria|c__Gammaproteobacteria|o__Vibrionales|f__Vibrionaceae	0.02212	0.000387255	4734381	1833		0
k__Viruses|p__Viruses_noname|c__Viruses_noname|o__Viruses_noname|f__Narnaviridae	0.02021	0.000353857	2765	1		0
k__Bacteria|p__Actinobacteria|c__Actinobacteria|o__Actinomycetales|f__Dermabacteraceae	0.01944	0.000340483	2919920	994		0
k__Bacteria|p__Proteobacteria|c__Betaproteobacteria|o__Burkholderiales|f__Burkholderiales_noname	0.01881	0.000329381	4034384	1329		0
k__Bacteria|p__Proteobacteria|c__Betaproteobacteria|o__Nitrosomonadales|f__Nitrosomonadaceae	0.01791	0.000313665	3127496	981		0
k__Bacteria|p__Deinococcus_Thermus|c__Deinococci|o__Deinococcales|f__Deinococcaceae	0.01744	0.00030539	3443517	1052		0
k__Bacteria|p__Proteobacteria|c__Deltaproteobacteria|o__Desulfobacterales|f__Desulfobulbaceae	0.01377	0.000241194	3221797	777		0
k__Bacteria|p__Proteobacteria|c__Betaproteobacteria|o__Burkholderiales|f__Oxalobacteraceae	0.01289	0.000225636	4354142	982		0
k__Bacteria|p__Proteobacteria|c__Gammaproteobacteria|o__Xanthomonadales|f__Sinobacteraceae	0.01176	0.000205888	4609554	949		0
k__Bacteria|p__Chlamydiae|c__Chlamydiia|o__Chlamydiales|f__Chlamydiaceae	0.0107	0.000187371	1133858	212		0
k__Viruses|p__Viruses_noname|c__Viruses_noname|o__Picornavirales|f__Picornaviridae	0.00901	0.000157679	7711	1		0
k__Bacteria|p__Acidobacteria|c__Acidobacteriia|o__Acidobacteriales|f__Acidobacteriaceae	0.00846	0.000148082	4854087	719		0
k__Bacteria|p__Proteobacteria|c__Gammaproteobacteria|o__Enterobacteriales|f__Enterobacteriaceae	0.00756	0.00013238	4079009	540		0
k__Bacteria|p__Actinobacteria|c__Actinobacteria|o__Bifidobacteriales|f__Bifidobacteriaceae	0.00641	0.000112233	1842475	207		0
k__Viruses|p__Viruses_noname|c__Viruses_noname|o__Viruses_noname|f__Hypoviridae	0.00601	0.000105285	10695	1		0
k__Bacteria|p__Proteobacteria|c__Alphaproteobacteria|o__Rhizobiales|f__Phyllobacteriaceae	0.00421	7.37191e-05	5139499	379		0
k__Bacteria|p__Proteobacteria|c__Deltaproteobacteria|o__Desulfovibrionales|f__Desulfovibrionaceae	0.00367	6.42508e-05	3257880	209		0
k__Bacteria|p__Actinobacteria|c__Actinobacteria|o__Actinomycetales|f__Thermomonosporaceae	0.00333	5.8326e-05	6639236	387		0
k__Viruses|p__Viruses_noname|c__Viruses_noname|o__Caudovirales|f__Podoviridae	0.00332	5.81581e-05	44311	3		0
k__Bacteria|p__Proteobacteria|c__Gammaproteobacteria|o__Gammaproteobacteria_noname|f__Gammaproteobacteria_noname	0.00317	5.55053e-05	3764122	209		0
k__Bacteria|p__Synergistetes|c__Synergistia|o__Synergistales|f__Synergistaceae	0.00312	5.46329e-05	2353009	129		0
k__Bacteria|p__Actinobacteria|c__Actinobacteria|o__Actinomycetales|f__Cellulomonadaceae	0.00294	5.15039e-05	3831619	197		0
k__Bacteria|p__Deinococcus_Thermus|c__Deinococci|o__Deinococcales|f__Deinococcales_unclassified	0.00124	2.1728e-05	3351957	73		0
k__Bacteria|p__Actinobacteria|c__Actinobacteria|o__Actinomycetales|f__Geodermatophilaceae	0.00088	1.53709e-05	5257784	81		0
k__Bacteria|p__Actinobacteria|c__Actinobacteria|o__Actinomycetales|f__Dietziaceae	0.00081	1.42154e-05	3611946	51		0
k__Eukaryota|p__Apicomplexa|c__Coccidia|o__Eucoccidiorida|f__Eimeriidae	0.00045	7.935e-06	1347714	11		0
k__Bacteria|p__Proteobacteria|c__Betaproteobacteria|o__Neisseriales|f__Neisseriaceae|g__Neisseria	17.9669	0.314603	2338593	735729		0
k__Bacteria|p__Proteobacteria|c__Gammaproteobacteria|o__Pasteurellales|f__Pasteurellaceae|g__Haemophilus	11.8375	0.207276	1959858	406231		0
k__Bacteria|p__Actinobacteria|c__Actinobacteria|o__Actinomycetales|f__Micrococcaceae|g__Rothia	11.0532	0.193544	2463607	476816		0
k__Bacteria|p__Proteobacteria|c__Betaproteobacteria|o__Burkholderiales|f__Comamonadaceae|g__Delftia	6.2731	0.109843	6766899	743296		0
k__Bacteria|p__Firmicutes|c__Bacilli|o__Lactobacillales|f__Streptococcaceae|g__Streptococcus	5.99392	0.104955	2091707	219534		0
k__Bacteria|p__Firmicutes|c__Bacilli|o__Lactobacillales|f__Carnobacteriaceae|g__Granulicatella	5.75602	0.100789	1845263	185982		0
k__Bacteria|p__Firmicutes|c__Bacilli|o__Bacillales|f__Bacillales_noname|g__Gemella	4.973	0.0870779	1774586	154527		0
k__Bacteria|p__Bacteroidetes|c__Bacteroidia|o__Bacteroidales|f__Porphyromonadaceae|g__Porphyromonas	4.41313	0.0772746	2208663	170673		0
k__Bacteria|p__Proteobacteria|c__Gammaproteobacteria|o__Pseudomonadales|f__Pseudomonadaceae|g__Pseudomonas	3.53032	0.0618165	6246362	386128		0
k__Bacteria|p__Proteobacteria|c__Gammaproteobacteria|o__Pasteurellales|f__Pasteurellaceae|g__Aggregatibacter	2.51708	0.0440745	2112035	93087		0
k__Bacteria|p__Proteobacteria|c__Betaproteobacteria|o__Burkholderiales|f__Burkholderiaceae|g__Lautropia	2.15433	0.0377226	3151925	118899		0
k__Bacteria|p__Actinobacteria|c__Actinobacteria|o__Actinomycetales|f__Corynebacteriaceae|g__Corynebacterium	1.84311	0.0322731	2607434	84150		0
k__Bacteria|p__Proteobacteria|c__Betaproteobacteria|o__Neisseriales|f__Neisseriaceae|g__Kingella	1.61463	0.0282724	2218986	62736		0
k__Bacteria|p__Bacteroidetes|c__Flavobacteriia|o__Flavobacteriales|f__Flavobacteriaceae|g__Capnocytophaga	1.51284	0.0264901	2957565	78346		0
k__Bacteria|p__Bacteroidetes|c__Bacteroidia|o__Bacteroidales|f__Prevotellaceae|g__Prevotella	1.32849	0.023262	3068763	71386		0
k__Bacteria|p__Proteobacteria|c__Betaproteobacteria|o__Methylophilales|f__Methylophilaceae|g__Methylotenera	1.19459	0.0209175	2715966	56811		0
k__Bacteria|p__Firmicutes|c__Bacilli|o__Lactobacillales|f__Aerococcaceae|g__Abiotrophia	1.09262	0.0191319	2041839	39064		0
k__Bacteria|p__Fusobacteria|c__Fusobacteriia|o__Fusobacteriales|f__Fusobacteriaceae|g__Fusobacterium	0.86683	0.0151783	2557220	38814		0
k__Viruses|p__Viruses_noname|c__Viruses_noname|o__Viruses_noname|f__Papillomaviridae|g__Alphapapillomavirus	0.78274	0.0137059	7905	108		0
k__Bacteria|p__Actinobacteria|c__Actinobacteria|o__Actinomycetales|f__Actinomycetaceae|g__Actinomyces	0.72621	0.012716	2587471	32902		0
k__Viruses|p__Viruses_noname|c__Viruses_noname|o__Caudovirales|f__Myoviridae|g__Myoviridae_noname	0.72187	0.01264	123738	1564		0
k__Bacteria|p__Bacteroidetes|c__Flavobacteriia|o__Flavobacteriales|f__Flavobacteriaceae|g__Riemerella	0.69759	0.012215	2308701	28201		0
k__Bacteria|p__Proteobacteria|c__Gammaproteobacteria|o__Chromatiales|f__Chromatiaceae|g__Rheinheimera	0.60281	0.0105553	4170373	44020		0
k__Bacteria|p__Actinobacteria|c__Actinobacteria|o__Actinomycetales|f__Propionibacteriaceae|g__Propionibacterium	0.58648	0.0102693	2605315	26755		0
k__Viruses|p__Viruses_noname|c__Viruses_noname|o__Viruses_noname|f__Partitiviridae|g__Alphacryptovirus	0.51363	0.00899382	3748	34		0
k__Bacteria|p__Spirochaetes|c__Spirochaetia|o__Spirochaetales|f__Spirochaetaceae|g__Treponema	0.50715	0.00888019	2820581	25047		0
k__Bacteria|p__Firmicutes|c__Clostridia|o__Clostridiales|f__Clostridiales_Family_XI_Incertae_Sedis|g__Parvimonas	0.49688	0.00870042	1581167	13757		0
k__Bacteria|p__Proteobacteria|c__Betaproteobacteria|o__Burkholderiales|f__Comamonadaceae|g__Polaromonas	0.38683	0.0067734	4873123	33008		0
k__Bacteria|p__Proteobacteria|c__Gammaproteobacteria|o__Pasteurellales|f__Pasteurellaceae|g__Actinobacillus	0.384	0.00672382	2388420	16059		0
k__Bacteria|p__Bacteroidetes|c__Bacteroidia|o__Bacteroidales|f__Prevotellaceae|g__Alloprevotella	0.3744	0.00655579	2577726	16899		0
k__Bacteria|p__Proteobacteria|c__Gammaproteobacteria|o__Alteromonadales|f__Alteromonadaceae|g__Marinobacter	0.34961	0.00612164	4413572	27018		0
k__Bacteria|p__Firmicutes|c__Clostridia|o__Clostridiales|f__Peptostreptococcaceae|g__Filifactor	0.32154	0.0056303	1931012	10872		0
k__Bacteria|p__Firmicutes|c__Clostridia|o__Clostridiales|f__Eubacteriaceae|g__Eubacterium	0.30242	0.0052954	3204430	16969		0
k__Bacteria|p__Proteobacteria|c__Epsilonproteobacteria|o__Campylobacterales|f__Campylobacteraceae|g__Campylobacter	0.29248	0.00512139	1910210	9783		0
k__Bacteria|p__Proteobacteria|c__Betaproteobacteria|o__Neisseriales|f__Neisseriaceae|g__Eikenella	0.2872	0.00502897	2192340	11025		0
k__Bacteria|p__Firmicutes|c__Clostridia|o__Clostridiales|f__Peptostreptococcaceae|g__Peptostreptococcus	0.28124	0.00492455	2023768	9966		0
k__Bacteria|p__Proteobacteria|c__Gammaproteobacteria|o__Alteromonadales|f__Pseudoalteromonadaceae|g__Pseudoalteromonas	0.27449	0.00480644	4908581	23593		0
k__Bacteria|p__Proteobacteria|c__Gammaproteobacteria|o__Cardiobacteriales|f__Cardiobacteriaceae|g__Cardiobacterium	0.25506	0.0044662	2598014	11603		0
k__Bacteria|p__Proteobacteria|c__Alphaproteobacteria|o__Rhodospirillales|f__Rhodospirillaceae|g__Rhodospirillum	0.24328	0.00425985	4194885	17870		0
k__Bacteria|p__Bacteroidetes|c__Bacteroidia|o__Bacteroidales|f__Porphyromonadaceae|g__Tannerella	0.24025	0.00420673	3636747	15299		0
k__Viruses|p__Viruses_noname|c__Viruses_noname|o__Herpesvirales|f__Herpesviridae|g__Lymphocryptovirus	0.22873	0.00400511	164361	658		0
k__Bacteria|p__Bacteroidetes|c__Bacteroidetes_noname|o__Bacteroidetes_noname|f__Bacteroidetes_noname|g__Bacteroidetes_noname	0.21292	0.00372827	2308140	8605		0
k__Bacteria|p__Proteobacteria|c__Alphaproteobacteria|o__Rhizobiales|f__Bradyrhizobiaceae|g__Afipia	0.19718	0.00345262	4616404	15939		0
k__Bacteria|p__Fusobacteria|c__Fusobacteriia|o__Fusobacteriales|f__Leptotrichiaceae|g__Leptotrichiaceae_unclassified	0.19575	0.00342769	2811026	9635		0
k__Bacteria|p__Proteobacteria|c__Betaproteobacteria|o__Burkholderiales|f__Burkholderiaceae|g__Burkholderia	0.1918	0.00335852	7326103	24605		0
k__Bacteria|p__Fusobacteria|c__Fusobacteriia|o__Fusobacteriales|f__Leptotrichiaceae|g__Leptotrichia	0.18797	0.00329142	2351658	7740		0
k__Bacteria|p__Proteobacteria|c__Gammaproteobacteria|o__Oceanospirillales|f__Oceanospirillaceae|g__Thalassolituus	0.18662	0.00326774	3920328	12811		0
k__Bacteria|p__Firmicutes|c__Negativicutes|o__Selenomonadales|f__Veillonellaceae|g__Veillonella	0.18472	0.00323452	2102145	6799		0
k__Bacteria|p__Firmicutes|c__Clostridia|o__Clostridiales|f__Clostridiales_Family_XI_Incertae_Sedis|g__Peptoniphilus	0.15856	0.00277646	1892524	5255		0
k__Bacteria|p__Proteobacteria|c__Betaproteobacteria|o__Burkholderiales|f__Comamonadaceae|g__Limnohabitans	0.1403	0.00245675	3218788	7908		0
k__Bacteria|p__Candidatus_Saccharibacteria|c__Candidatus_Saccharibacteria_noname|o__Candidatus_Saccharibacteria_noname|f__Candidatus_Saccharibacteria_noname|g__Candidatus_Saccharibacteria_noname	0.13133	0.00229966	422115	971		0
k__Bacteria|p__Proteobacteria|c__Alphaproteobacteria|o__Caulobacterales|f__Caulobacteraceae|g__Caulobacter	0.12602	0.00220659	3501290	7726		0
k__Bacteria|p__Firmicutes|c__Clostridia|o__Clostridiales|f__Lachnospiraceae|g__Catonella	0.11651	0.00204019	3477404	7095		0
k__Bacteria|p__Proteobacteria|c__Alphaproteobacteria|o__Caulobacterales|f__Caulobacteraceae|g__Brevundimonas	0.11468	0.00200803	3356016	6739		0
k__Bacteria|p__Proteobacteria|c__Betaproteobacteria|o__Burkholderiales|f__Comamonadaceae|g__Variovorax	0.10987	0.00192387	6512705	12530		0
k__Bacteria|p__Proteobacteria|c__Betaproteobacteria|o__Neisseriales|f__Neisseriaceae|g__Simonsiella	0.10113	0.00177074	2372614	4201		0
k__Bacteria|p__Actinobacteria|c__Actinobacteria|o__Actinomycetales|f__Nocardioidaceae|g__Nocardioides	0.0936	0.00163893	4541592	7443		0
k__Bacteria|p__Firmicutes|c__Clostridia|o__Clostridiales|f__Peptostreptococcaceae|g__Peptostreptococcaceae_noname	0.08972	0.00157096	3261648	5124		0
k__Bacteria|p__Proteobacteria|c__Betaproteobacteria|o__Burkholderiales|f__Alcaligenaceae|g__Bordetella	0.07077	0.00123916	4246658	5262		0
k__Bacteria|p__Proteobacteria|c__Betaproteobacteria|o__Burkholderiales|f__Alcaligenaceae|g__Achromobacter	0.06944	0.00121597	6492063	7894		0
k__Bacteria|p__Firmicutes|c__Erysipelotrichia|o__Erysipelotrichales|f__Erysipelotrichaceae|g__Solobacterium	0.06422	0.00112453	2008040	2258		0
k__Bacteria|p__Proteobacteria|c__Betaproteobacteria|o__Burkholderiales|f__Burkholderiaceae|g__Cupriavidus	0.05473	0.000958405	6587755	6314		0
k__Bacteria|p__Firmicutes|c__Clostridia|o__Clostridiales|f__Clostridiales_Family_XIII_Incertae_Sedis|g__Clostridiales_Family_XIII_Incertae_Sedis_unclassified	0.05465	0.000956953	1899725	1818		0
k__Bacteria|p__Proteobacteria|c__Gammaproteobacteria|o__Oceanospirillales|f__Halomonadaceae|g__Halomonas	0.05317	0.000931099	4227937	3937		0
k__Viruses|p__Viruses_noname|c__Viruses_noname|o__Viruses_noname|f__Potyviridae|g__Potyvirus	0.0512	0.000896593	9803	9		0
k__Bacteria|p__Firmicutes|c__Clostridia|o__Clostridiales|f__Clostridiales_Family_XIII_Incertae_Sedis|g__Clostridiales_Family_XIII_Incertae_Sedis_noname	0.05009	0.000877068	1910927	1676		0
k__Bacteria|p__Proteobacteria|c__Alphaproteobacteria|o__Rhizobiales|f__Bradyrhizobiaceae|g__Rhodopseudomonas	0.04891	0.000856348	5462055	4677		0
k__Bacteria|p__Proteobacteria|c__Betaproteobacteria|o__Burkholderiales|f__Comamonadaceae|g__Comamonas	0.04855	0.00085003	7404774	6294		0
k__Bacteria|p__Firmicutes|c__Erysipelotrichia|o__Erysipelotrichales|f__Erysipelotrichaceae|g__Bulleidia	0.04837	0.000846942	1419583	1202		0
k__Bacteria|p__Firmicutes|c__Negativicutes|o__Selenomonadales|f__Veillonellaceae|g__Mitsuokella	0.04703	0.000823554	2445206	2014		0
k__Bacteria|p__Proteobacteria|c__Alphaproteobacteria|o__Rhodobacterales|f__Hyphomonadaceae|g__Hyphomonas	0.04375	0.000766063	3705021	2838		0
k__Bacteria|p__Actinobacteria|c__Actinobacteria|o__Actinomycetales|f__Jonesiaceae|g__Jonesia	0.0434	0.000759928	2749646	2090		0
k__Bacteria|p__Proteobacteria|c__Betaproteobacteria|o__Gallionellales|f__Gallionellaceae|g__Gallionellaceae_unclassified	0.0417	0.000730194	2641472	1929		0
k__Bacteria|p__Actinobacteria|c__Actinobacteria|o__Actinomycetales|f__Brevibacteriaceae|g__Brevibacterium	0.04116	0.000720721	3274001	2360		0
k__Bacteria|p__Proteobacteria|c__Gammaproteobacteria|o__Alteromonadales|f__Idiomarinaceae|g__Idiomarina	0.0365	0.000639094	3378192	2159		0
k__Bacteria|p__Firmicutes|c__Clostridia|o__Clostridiales|f__Lachnospiraceae|g__Lachnospiraceae_noname	0.03639	0.000637173	3456415	2202		0
k__Bacteria|p__Proteobacteria|c__Alphaproteobacteria|o__Rhizobiales|f__Rhodobiaceae|g__Rhodobiaceae_unclassified	0.03633	0.000636132	4177688	2658		0
k__Bacteria|p__Proteobacteria|c__Betaproteobacteria|o__Hydrogenophilales|f__Hydrogenophilaceae|g__Hydrogenophilaceae_unclassified	0.03479	0.000609223	3180646	1938		0
k__Bacteria|p__Firmicutes|c__Clostridia|o__Clostridiales|f__Lachnospiraceae|g__Johnsonella	0.03243	0.000567797	2687075	1526		0
k__Bacteria|p__Firmicutes|c__Erysipelotrichia|o__Erysipelotrichales|f__Erysipelotrichaceae|g__Eggerthia	0.03109	0.000544387	1945158	1059		0
k__Bacteria|p__Proteobacteria|c__Gammaproteobacteria|o__Xanthomonadales|f__Xanthomonadaceae|g__Stenotrophomonas	0.02846	0.000498418	4801539	2393		0
k__Bacteria|p__Proteobacteria|c__Gammaproteobacteria|o__Pseudomonadales|f__Pseudomonadaceae|g__Cellvibrio	0.0284	0.000497265	4713627	2344		0
k__Bacteria|p__Proteobacteria|c__Gammaproteobacteria|o__Alteromonadales|f__Shewanellaceae|g__Shewanella	0.02628	0.000460193	4910485	2260		0
k__Bacteria|p__Proteobacteria|c__Alphaproteobacteria|o__Rhodospirillales|f__Rhodospirillaceae|g__Oceanibaculum	0.0253	0.000443057	3952792	1751		0
k__Bacteria|p__Proteobacteria|c__Alphaproteobacteria|o__Sphingomonadales|f__Sphingomonadaceae|g__Blastomonas	0.02303	0.000403281	3841812	1549		0
k__Bacteria|p__Proteobacteria|c__Gammaproteobacteria|o__Chromatiales|f__Halothiobacillaceae|g__Halothiobacillus	0.02267	0.000396977	2582886	1025		0
k__Bacteria|p__Proteobacteria|c__Gammaproteobacteria|o__Thiotrichales|f__Piscirickettsiaceae|g__Methylophaga	0.02257	0.000395179	2982412	1179		0
k__Bacteria|p__Actinobacteria|c__Actinobacteria|o__Coriobacteriales|f__Coriobacteriaceae|g__Atopobium	0.02242	0.000392575	1753900	689		0
k__Bacteria|p__Proteobacteria|c__Gammaproteobacteria|o__Vibrionales|f__Vibrionaceae|g__Vibrio	0.02212	0.000387255	4988033	1932		0
k__Viruses|p__Viruses_noname|c__Viruses_noname|o__Viruses_noname|f__Retroviridae|g__Alpharetrovirus	0.02171	0.000380228	5120	2		0
k__Bacteria|p__Proteobacteria|c__Betaproteobacteria|o__Rhodocyclales|f__Rhodocyclaceae|g__Methyloversatilis	0.02027	0.000354912	4176354	1482		0
k__Viruses|p__Viruses_noname|c__Viruses_noname|o__Viruses_noname|f__Narnaviridae|g__Narnavirus	0.02021	0.000353857	2702	1		0
k__Bacteria|p__Proteobacteria|c__Alphaproteobacteria|o__Rhodospirillales|f__Rhodospirillaceae|g__Thalassospira	0.01905	0.00033352	4610574	1538		0
k__Bacteria|p__Proteobacteria|c__Betaproteobacteria|o__Burkholderiales|f__Burkholderiales_noname|g__Thiomonas	0.01881	0.000329381	3800524	1252		0
k__Bacteria|p__Deinococcus_Thermus|c__Deinococci|o__Deinococcales|f__Deinococcaceae|g__Deinococcus	0.01744	0.00030539	3443517	1052		0
k__Bacteria|p__Proteobacteria|c__Betaproteobacteria|o__Nitrosomonadales|f__Nitrosomonadaceae|g__Nitrosospira	0.01741	0.000304804	3145712	959		0
k__Bacteria|p__Firmicutes|c__Clostridia|o__Clostridiales|f__Lachnospiraceae|g__Oribacterium	0.01544	0.000270297	2564054	693		0
k__Bacteria|p__Actinobacteria|c__Actinobacteria|o__Actinomycetales|f__Dermabacteraceae|g__Dermabacteraceae_unclassified	0.01487	0.000260432	2919920	760		0
k__Bacteria|p__Firmicutes|c__Clostridia|o__Clostridiales|f__Eubacteriaceae|g__Eubacteriaceae_noname	0.01483	0.000259693	2504698	650		0
k__Bacteria|p__Proteobacteria|c__Deltaproteobacteria|o__Desulfobacterales|f__Desulfobulbaceae|g__Desulfobulbus	0.01377	0.000241194	2279282	550		0
k__Bacteria|p__Proteobacteria|c__Gammaproteobacteria|o__Thiotrichales|f__Piscirickettsiaceae|g__Thioalkalimicrobium	0.01365	0.000239058	2041484	488		0
k__Bacteria|p__Actinobacteria|c__Actinobacteria|o__Actinomycetales|f__Microbacteriaceae|g__Leucobacter	0.0126	0.000220556	3292037	726		0
k__Bacteria|p__Proteobacteria|c__Gammaproteobacteria|o__Xanthomonadales|f__Sinobacteraceae|g__Sinobacteraceae_unclassified	0.01176	0.000205888	4609554	949		0
k__Bacteria|p__Proteobacteria|c__Betaproteobacteria|o__Rhodocyclales|f__Rhodocyclaceae|g__Thauera	0.01136	0.000198886	5049830	1004		0
k__Bacteria|p__Firmicutes|c__Clostridia|o__Clostridiales|f__Eubacteriaceae|g__Acetobacterium	0.01123	0.000196553	4044777	795		0
k__Bacteria|p__Proteobacteria|c__Betaproteobacteria|o__Burkholderiales|f__Comamonadaceae|g__Alicycliphilus	0.01097	0.000192123	3911956	752		0
k__Bacteria|p__Chlamydiae|c__Chlamydiia|o__Chlamydiales|f__Chlamydiaceae|g__Chlamydophila	0.0107	0.000187371	1133922	212		0
k__Bacteria|p__Actinobacteria|c__Actinobacteria|o__Actinomycetales|f__Microbacteriaceae|g__Leifsonia	0.00995	0.000174246	3422637	596		0
k__Viruses|p__Viruses_noname|c__Viruses_noname|o__Picornavirales|f__Picornaviridae|g__Cosavirus	0.00901	0.000157679	7158	1		0
k__Bacteria|p__Proteobacteria|c__Betaproteobacteria|o__Burkholderiales|f__Comamonadaceae|g__Verminephrobacter	0.00853	0.00014941	5124275	766		0
k__Bacteria|p__Acidobacteria|c__Acidobacteriia|o__Acidobacteriales|f__Acidobacteriaceae|g__Terriglobus	0.00846	0.000148082	5161542	764		0
k__Bacteria|p__Proteobacteria|c__Epsilonproteobacteria|o__Campylobacterales|f__Campylobacteraceae|g__Arcobacter	0.00762	0.000133465	2808793	375		0
k__Bacteria|p__Proteobacteria|c__Gammaproteobacteria|o__Enterobacteriales|f__Enterobacteriaceae|g__Escherichia	0.00756	0.00013238	4803810	636		0
k__Bacteria|p__Proteobacteria|c__Betaproteobacteria|o__Burkholderiales|f__Oxalobacteraceae|g__Herbaspirillum	0.00655	0.000114685	5146222	590		0
k__Bacteria|p__Actinobacteria|c__Actinobacteria|o__Bifidobacteriales|f__Bifidobacteriaceae|g__Scardovia	0.00641	0.000112233	1678585	188		0
k__Bacteria|p__Proteobacteria|c__Betaproteobacteria|o__Burkholderiales|f__Oxalobacteraceae|g__Massilia	0.00634	0.000110951	6365493	706		0
k__Bacteria|p__Firmicutes|c__Negativicutes|o__Selenomonadales|f__Veillonellaceae|g__Dialister	0.00611	0.000107009	1911556	205		0
k__Viruses|p__Viruses_noname|c__Viruses_noname|o__Viruses_noname|f__Hypoviridae|g__Hypovirus	0.00601	0.000105285	10695	1		0
k__Viruses|p__Viruses_noname|c__Viruses_noname|o__Viruses_noname|f__Retroviridae|g__Spumavirus	0.00545	9.5429e-05	12307	1		0
k__Bacteria|p__Proteobacteria|c__Alphaproteobacteria|o__Sphingomonadales|f__Sphingomonadaceae|g__Sphingobium	0.00482	8.44096e-05	4623473	390		0
k__Bacteria|p__Actinobacteria|c__Actinobacteria|o__Actinomycetales|f__Dermabacteraceae|g__Brachybacterium	0.00457	8.00512e-05	3462105	277		0
k__Bacteria|p__Proteobacteria|c__Alphaproteobacteria|o__Rhizobiales|f__Phyllobacteriaceae|g__Mesorhizobium	0.00421	7.37191e-05	6843069	504		0
k__Bacteria|p__Proteobacteria|c__Betaproteobacteria|o__Hydrogenophilales|f__Hydrogenophilaceae|g__Thiobacillus	0.0041	7.18236e-05	3230698	232		0
k__Bacteria|p__Proteobacteria|c__Betaproteobacteria|o__Rhodocyclales|f__Rhodocyclaceae|g__Azoarcus	0.00382	6.69142e-05	5127729	343		0
k__Bacteria|p__Actinobacteria|c__Actinobacteria|o__Actinomycetales|f__Micrococcaceae|g__Micrococcus	0.00372	6.51374e-05	2431019	158		0
k__Bacteria|p__Proteobacteria|c__Deltaproteobacteria|o__Desulfovibrionales|f__Desulfovibrionaceae|g__Desulfovibrio	0.00367	6.42508e-05	3811297	245		0
k__Bacteria|p__Actinobacteria|c__Actinobacteria|o__Coriobacteriales|f__Coriobacteriaceae|g__Olsenella	0.00339	5.92882e-05	2313564	137		0
k__Bacteria|p__Actinobacteria|c__Actinobacteria|o__Actinomycetales|f__Thermomonosporaceae|g__Thermomonosporaceae_unclassified	0.00333	5.8326e-05	6639236	387		0
k__Viruses|p__Viruses_noname|c__Viruses_noname|o__Caudovirales|f__Podoviridae|g__Bppunalikevirus	0.00332	5.81581e-05	42552	2		0
k__Bacteria|p__Proteobacteria|c__Gammaproteobacteria|o__Gammaproteobacteria_noname|f__Gammaproteobacteria_noname|g__Gammaproteobacteria_noname	0.00317	5.55053e-05	2610005	145		0
k__Bacteria|p__Synergistetes|c__Synergistia|o__Synergistales|f__Synergistaceae|g__Fretibacterium	0.00312	5.46329e-05	2728333	149		0
k__Bacteria|p__Actinobacteria|c__Actinobacteria|o__Actinomycetales|f__Cellulomonadaceae|g__Cellulomonas	0.00294	5.15039e-05	3831619	197		0
k__Bacteria|p__Proteobacteria|c__Gammaproteobacteria|o__Xanthomonadales|f__Xanthomonadaceae|g__Rhodanobacter	0.00222	3.88818e-05	4030959	157		0
k__Bacteria|p__Actinobacteria|c__Actinobacteria|o__Actinomycetales|f__Micrococcaceae|g__Arthrobacter	0.00201	3.52333e-05	4392041	155		0
k__Bacteria|p__Actinobacteria|c__Actinobacteria|o__Coriobacteriales|f__Coriobacteriaceae|g__Slackia	0.00178	3.10974e-05	2358143	73		0
k__Bacteria|p__Actinobacteria|c__Actinobacteria|o__Actinomycetales|f__Geodermatophilaceae|g__Geodermatophilaceae_unclassified	0.00088	1.53709e-05	5257784	81		0
k__Bacteria|p__Actinobacteria|c__Actinobacteria|o__Actinomycetales|f__Dietziaceae|g__Dietzia	0.00081	1.42154e-05	3611946	51		0
k__Bacteria|p__Proteobacteria|c__Alphaproteobacteria|o__Sphingomonadales|f__Sphingomonadaceae|g__Sphingopyxis	0.00069	1.20581e-05	3355614	40		0
k__Bacteria|p__Proteobacteria|c__Betaproteobacteria|o__Nitrosomonadales|f__Nitrosomonadaceae|g__Nitrosomonas	0.00051	8.86101e-06	3109280	28		0
k__Eukaryota|p__Apicomplexa|c__Coccidia|o__Eucoccidiorida|f__Eimeriidae|g__Eimeria	0.00045	7.935e-06	1347714	11		0
k__Bacteria|p__Actinobacteria|c__Actinobacteria|o__Actinomycetales|f__Micrococcaceae|g__Rothia|s__Rothia_mucilaginosa	9.96199	0.174436	2277677	397309		0
k__Bacteria|p__Proteobacteria|c__Betaproteobacteria|o__Burkholderiales|f__Comamonadaceae|g__Delftia|s__Delftia_acidovorans	6.2731	0.109843	6847957	752200		0
k__Bacteria|p__Proteobacteria|c__Betaproteobacteria|o__Neisseriales|f__Neisseriaceae|g__Neisseria|s__Neisseria_flavescens	4.41363	0.0772834	2204851	170398		0
k__Bacteria|p__Proteobacteria|c__Betaproteobacteria|o__Neisseriales|f__Neisseriaceae|g__Neisseria|s__Neisseria_cinerea	3.88945	0.0681048	1872773	127545		0
k__Bacteria|p__Proteobacteria|c__Betaproteobacteria|o__Neisseriales|f__Neisseriaceae|g__Neisseria|s__Neisseria_unclassified	3.85628	0.0675241	2338593	157911		0
k__Bacteria|p__Proteobacteria|c__Gammaproteobacteria|o__Pasteurellales|f__Pasteurellaceae|g__Haemophilus|s__Haemophilus_influenzae	3.6663	0.0641975	1885572	121049		0
k__Bacteria|p__Proteobacteria|c__Gammaproteobacteria|o__Pasteurellales|f__Pasteurellaceae|g__Haemophilus|s__Haemophilus_parainfluenzae	3.61047	0.0632198	2105219	133092		0
k__Bacteria|p__Firmicutes|c__Bacilli|o__Lactobacillales|f__Carnobacteriaceae|g__Granulicatella|s__Granulicatella_elegans	3.50895	0.0614422	1743361	107116		0
k__Bacteria|p__Firmicutes|c__Bacilli|o__Bacillales|f__Bacillales_noname|g__Gemella|s__Gemella_haemolysans	3.27121	0.0572793	1984815	113689		0
k__Bacteria|p__Bacteroidetes|c__Bacteroidia|o__Bacteroidales|f__Porphyromonadaceae|g__Porphyromonas|s__Porphyromonas_sp_oral_taxon_278	2.38323	0.0417308	2163634	90290		0
k__Bacteria|p__Proteobacteria|c__Gammaproteobacteria|o__Pseudomonadales|f__Pseudomonadaceae|g__Pseudomonas|s__Pseudomonas_stutzeri	2.30712	0.040398	4639813	187439		0
k__Bacteria|p__Proteobacteria|c__Betaproteobacteria|o__Burkholderiales|f__Burkholderiaceae|g__Lautropia|s__Lautropia_mirabilis	2.15433	0.0377226	3151925	118899		0
k__Bacteria|p__Proteobacteria|c__Gammaproteobacteria|o__Pasteurellales|f__Pasteurellaceae|g__Haemophilus|s__Haemophilus_sputorum	1.63166	0.0285706	2111828	60336		0
k__Bacteria|p__Proteobacteria|c__Gammaproteobacteria|o__Pasteurellales|f__Pasteurellaceae|g__Aggregatibacter|s__Aggregatibacter_segnis	1.56773	0.0274511	2012010	55232		0
k__Bacteria|p__Firmicutes|c__Bacilli|o__Lactobacillales|f__Streptococcaceae|g__Streptococcus|s__Streptococcus_infantis	1.51427	0.0265152	1864477	49437		0
k__Bacteria|p__Firmicutes|c__Bacilli|o__Lactobacillales|f__Streptococcaceae|g__Streptococcus|s__Streptococcus_mitis_oralis_pneumoniae	1.42231	0.0249049	2094449	52162		0
k__Bacteria|p__Proteobacteria|c__Gammaproteobacteria|o__Pasteurellales|f__Pasteurellaceae|g__Haemophilus|s__Haemophilus_parahaemolyticus	1.28253	0.0224572	2030584	45601		0
k__Bacteria|p__Bacteroidetes|c__Bacteroidia|o__Bacteroidales|f__Porphyromonadaceae|g__Porphyromonas|s__Porphyromonas_sp_oral_taxon_279	1.27507	0.0223266	2265201	50574		0
k__Bacteria|p__Firmicutes|c__Bacilli|o__Lactobacillales|f__Carnobacteriaceae|g__Granulicatella|s__Granulicatella_adiacens	1.20301	0.0210648	1947166	41017		0
k__Bacteria|p__Proteobacteria|c__Gammaproteobacteria|o__Pasteurellales|f__Pasteurellaceae|g__Haemophilus|s__Haemophilus_haemolyticus	1.15518	0.0202274	1822726	36869		0
k__Bacteria|p__Proteobacteria|c__Betaproteobacteria|o__Methylophilales|f__Methylophilaceae|g__Methylotenera|s__Methylotenera_mobilis	1.15055	0.0201463	2675678	53905		0
k__Bacteria|p__Proteobacteria|c__Betaproteobacteria|o__Neisseriales|f__Neisseriaceae|g__Neisseria|s__Neisseria_sicca	1.1203	0.0196166	2627493	51543		0
k__Bacteria|p__Proteobacteria|c__Gammaproteobacteria|o__Pseudomonadales|f__Pseudomonadaceae|g__Pseudomonas|s__Pseudomonas_unclassified	1.1087	0.0194135	6246362	121264		0
k__Bacteria|p__Proteobacteria|c__Betaproteobacteria|o__Neisseriales|f__Neisseriaceae|g__Neisseria|s__Neisseria_elongata	1.10773	0.0193966	2337411	45338		0
k__Bacteria|p__Firmicutes|c__Bacilli|o__Lactobacillales|f__Aerococcaceae|g__Abiotrophia|s__Abiotrophia_defectiva	1.09262	0.0191319	2041839	39064		0
k__Bacteria|p__Firmicutes|c__Bacilli|o__Lactobacillales|f__Carnobacteriaceae|g__Granulicatella|s__Granulicatella_unclassified	1.04407	0.0182818	1845263	33735		0
k__Bacteria|p__Bacteroidetes|c__Bacteroidia|o__Bacteroidales|f__Prevotellaceae|g__Prevotella|s__Prevotella_intermedia	1.0201	0.0178621	2699437	48218		0
k__Bacteria|p__Firmicutes|c__Bacilli|o__Lactobacillales|f__Streptococcaceae|g__Streptococcus|s__Streptococcus_australis	0.97167	0.017014	2130655	36251		0
k__Bacteria|p__Actinobacteria|c__Actinobacteria|o__Actinomycetales|f__Corynebacteriaceae|g__Corynebacterium|s__Corynebacterium_durum	0.92818	0.0162526	2809576	45663		0
k__Bacteria|p__Firmicutes|c__Bacilli|o__Bacillales|f__Bacillales_noname|g__Gemella|s__Gemella_morbillorum	0.92553	0.0162061	1752918	28408		0
k__Bacteria|p__Proteobacteria|c__Betaproteobacteria|o__Neisseriales|f__Neisseriaceae|g__Kingella|s__Kingella_kingae	0.92086	0.0161244	2029829	32730		0
k__Bacteria|p__Actinobacteria|c__Actinobacteria|o__Actinomycetales|f__Corynebacteriaceae|g__Corynebacterium|s__Corynebacterium_matruchotii	0.91442	0.0160116	2924121	46820		0
k__Bacteria|p__Bacteroidetes|c__Flavobacteriia|o__Flavobacteriales|f__Flavobacteriaceae|g__Capnocytophaga|s__Capnocytophaga_sp_oral_taxon_329	0.85308	0.0149375	6748355	100804		0
k__Bacteria|p__Proteobacteria|c__Betaproteobacteria|o__Neisseriales|f__Neisseriaceae|g__Neisseria|s__Neisseria_meningitidis	0.84926	0.0148707	2200434	32722		0
k__Bacteria|p__Actinobacteria|c__Actinobacteria|o__Actinomycetales|f__Micrococcaceae|g__Rothia|s__Rothia_aeria	0.84433	0.0147844	2593740	38347		0
k__Viruses|p__Viruses_noname|c__Viruses_noname|o__Caudovirales|f__Myoviridae|g__Myoviridae_noname|s__Streptococcus_phage_EJ_1	0.72187	0.01264	42935	543		0
k__Bacteria|p__Proteobacteria|c__Betaproteobacteria|o__Neisseriales|f__Neisseriaceae|g__Neisseria|s__Neisseria_sp_oral_taxon_014	0.70695	0.0123787	2515760	31142		0
k__Bacteria|p__Firmicutes|c__Bacilli|o__Lactobacillales|f__Streptococcaceae|g__Streptococcus|s__Streptococcus_sp_SK643	0.699	0.0122395	1860312	22769		0
k__Bacteria|p__Bacteroidetes|c__Flavobacteriia|o__Flavobacteriales|f__Flavobacteriaceae|g__Riemerella|s__Riemerella_unclassified	0.69759	0.012215	2308701	28201		0
k__Bacteria|p__Proteobacteria|c__Betaproteobacteria|o__Neisseriales|f__Neisseriaceae|g__Kingella|s__Kingella_denitrificans	0.69377	0.012148	2220455	26974		0
k__Bacteria|p__Proteobacteria|c__Betaproteobacteria|o__Neisseriales|f__Neisseriaceae|g__Neisseria|s__Neisseria_gonorrhoeae	0.61519	0.010772	2162426	23294		0
k__Bacteria|p__Proteobacteria|c__Gammaproteobacteria|o__Chromatiales|f__Chromatiaceae|g__Rheinheimera|s__Rheinheimera_unclassified	0.58777	0.010292	4170373	42921		0
k__Bacteria|p__Fusobacteria|c__Fusobacteriia|o__Fusobacteriales|f__Fusobacteriaceae|g__Fusobacterium|s__Fusobacterium_nucleatum	0.57921	0.0101421	2331446	23646		0
k__Viruses|p__Viruses_noname|c__Viruses_noname|o__Viruses_noname|f__Papillomaviridae|g__Alphapapillomavirus|s__Alphapapillomavirus_11	0.5536	0.00969356	7723	75		0
k__Bacteria|p__Proteobacteria|c__Betaproteobacteria|o__Neisseriales|f__Neisseriaceae|g__Neisseria|s__Neisseria_subflava	0.52907	0.00926402	2292986	21242		0
k__Viruses|p__Viruses_noname|c__Viruses_noname|o__Viruses_noname|f__Partitiviridae|g__Alphacryptovirus|s__Vicia_cryptic_virus	0.51363	0.00899382	3791	34		0
k__Bacteria|p__Proteobacteria|c__Gammaproteobacteria|o__Pasteurellales|f__Pasteurellaceae|g__Aggregatibacter|s__Aggregatibacter_sp_oral_taxon_458	0.503	0.00880753	2016624	17761		0
k__Bacteria|p__Proteobacteria|c__Gammaproteobacteria|o__Pasteurellales|f__Pasteurellaceae|g__Aggregatibacter|s__Aggregatibacter_aphrophilus	0.42825	0.00749866	2280920	17104		0
k__Bacteria|p__Firmicutes|c__Bacilli|o__Bacillales|f__Bacillales_noname|g__Gemella|s__Gemella_sanguinis	0.41416	0.00725193	1756105	12735		0
k__Bacteria|p__Firmicutes|c__Bacilli|o__Lactobacillales|f__Streptococcaceae|g__Streptococcus|s__Streptococcus_sanguinis	0.4108	0.00719314	2358625	16966		0
k__Bacteria|p__Proteobacteria|c__Betaproteobacteria|o__Burkholderiales|f__Comamonadaceae|g__Polaromonas|s__Polaromonas_unclassified	0.38683	0.0067734	4873123	33008		0
k__Bacteria|p__Proteobacteria|c__Gammaproteobacteria|o__Pasteurellales|f__Pasteurellaceae|g__Actinobacillus|s__Actinobacillus_unclassified	0.384	0.00672382	2388420	16059		0
k__Bacteria|p__Proteobacteria|c__Gammaproteobacteria|o__Pasteurellales|f__Pasteurellaceae|g__Haemophilus|s__Haemophilus_paraphrohaemolyticus	0.36932	0.00646689	2021208	13071		0
k__Bacteria|p__Firmicutes|c__Bacilli|o__Bacillales|f__Bacillales_noname|g__Gemella|s__Gemella_unclassified	0.36211	0.00634057	1774586	11252		0
k__Bacteria|p__Bacteroidetes|c__Bacteroidia|o__Bacteroidales|f__Porphyromonadaceae|g__Porphyromonas|s__Porphyromonas_gingivalis	0.36007	0.00630496	2305948	14539		0
k__Bacteria|p__Actinobacteria|c__Actinobacteria|o__Actinomycetales|f__Propionibacteriaceae|g__Propionibacterium|s__Propionibacterium_propionicum	0.35902	0.00628656	3449360	21685		0
k__Bacteria|p__Spirochaetes|c__Spirochaetia|o__Spirochaetales|f__Spirochaetaceae|g__Treponema|s__Treponema_denticola	0.34962	0.00612196	2838976	17380		0
k__Bacteria|p__Proteobacteria|c__Gammaproteobacteria|o__Alteromonadales|f__Alteromonadaceae|g__Marinobacter|s__Marinobacter_unclassified	0.34961	0.00612164	4413572	27018		0
k__Bacteria|p__Firmicutes|c__Clostridia|o__Clostridiales|f__Peptostreptococcaceae|g__Filifactor|s__Filifactor_alocis	0.32154	0.0056303	1931012	10872		0
k__Bacteria|p__Proteobacteria|c__Betaproteobacteria|o__Neisseriales|f__Neisseriaceae|g__Neisseria|s__Neisseria_lactamica	0.30861	0.0054038	2176997	11764		0
k__Bacteria|p__Bacteroidetes|c__Bacteroidia|o__Bacteroidales|f__Porphyromonadaceae|g__Porphyromonas|s__Porphyromonas_endodontalis	0.30163	0.00528153	2064508	10904		0
k__Bacteria|p__Proteobacteria|c__Betaproteobacteria|o__Neisseriales|f__Neisseriaceae|g__Neisseria|s__Neisseria_macacae	0.3013	0.00527576	2748368	14500		0
k__Bacteria|p__Bacteroidetes|c__Flavobacteriia|o__Flavobacteriales|f__Flavobacteriaceae|g__Capnocytophaga|s__Capnocytophaga_gingivalis	0.29594	0.00518197	2667138	13821		0
k__Bacteria|p__Firmicutes|c__Bacilli|o__Lactobacillales|f__Streptococcaceae|g__Streptococcus|s__Streptococcus_sp_SK140	0.28888	0.0050584	1902560	9624		0
k__Bacteria|p__Fusobacteria|c__Fusobacteriia|o__Fusobacteriales|f__Fusobacteriaceae|g__Fusobacterium|s__Fusobacterium_periodonticum	0.28762	0.00503621	2536087	12772		0
k__Bacteria|p__Proteobacteria|c__Betaproteobacteria|o__Neisseriales|f__Neisseriaceae|g__Eikenella|s__Eikenella_corrodens	0.2872	0.00502897	2192340	11025		0
k__Bacteria|p__Firmicutes|c__Clostridia|o__Clostridiales|f__Peptostreptococcaceae|g__Peptostreptococcus|s__Peptostreptococcus_stomatis	0.28124	0.00492455	1988044	9790		0
k__Bacteria|p__Proteobacteria|c__Gammaproteobacteria|o__Alteromonadales|f__Pseudoalteromonadaceae|g__Pseudoalteromonas|s__Pseudoalteromonas_haloplanktis	0.27449	0.00480644	4455484	21415		0
k__Bacteria|p__Proteobacteria|c__Betaproteobacteria|o__Neisseriales|f__Neisseriaceae|g__Neisseria|s__Neisseria_polysaccharea	0.26915	0.00471288	2030958	9572		0
k__Bacteria|p__Firmicutes|c__Clostridia|o__Clostridiales|f__Eubacteriaceae|g__Eubacterium|s__Eubacterium_brachy	0.26511	0.00464214	1544525	7170		0
k__Bacteria|p__Actinobacteria|c__Actinobacteria|o__Actinomycetales|f__Micrococcaceae|g__Rothia|s__Rothia_dentocariosa	0.24692	0.00432365	2519406	10893		0
k__Bacteria|p__Proteobacteria|c__Alphaproteobacteria|o__Rhodospirillales|f__Rhodospirillaceae|g__Rhodospirillum|s__Rhodospirillum_unclassified	0.24328	0.00425985	4194885	17870		0
k__Bacteria|p__Firmicutes|c__Clostridia|o__Clostridiales|f__Clostridiales_Family_XI_Incertae_Sedis|g__Parvimonas|s__Parvimonas_sp_oral_taxon_393	0.24268	0.00424941	1483165	6303		0
k__Bacteria|p__Bacteroidetes|c__Bacteroidia|o__Bacteroidales|f__Porphyromonadaceae|g__Tannerella|s__Tannerella_forsythia	0.24025	0.00420673	3405521	14326		0
k__Bacteria|p__Firmicutes|c__Bacilli|o__Lactobacillales|f__Streptococcaceae|g__Streptococcus|s__Streptococcus_oligofermentans	0.23082	0.00404164	2142100	8658		0
k__Viruses|p__Viruses_noname|c__Viruses_noname|o__Viruses_noname|f__Papillomaviridae|g__Alphapapillomavirus|s__Alphapapillomavirus_13	0.22914	0.00401235	7759	31		0
k__Viruses|p__Viruses_noname|c__Viruses_noname|o__Herpesvirales|f__Herpesviridae|g__Lymphocryptovirus|s__Human_herpesvirus_4	0.22873	0.00400511	172293	690		0
k__Bacteria|p__Actinobacteria|c__Actinobacteria|o__Actinomycetales|f__Actinomycetaceae|g__Actinomyces|s__Actinomyces_sp_ICM39	0.22179	0.00388356	2267656	8807		0
k__Bacteria|p__Bacteroidetes|c__Bacteroidetes_noname|o__Bacteroidetes_noname|f__Bacteroidetes_noname|g__Bacteroidetes_noname|s__Bacteroidetes_oral_taxon_274	0.21292	0.00372827	2113539	7880		0
k__Bacteria|p__Proteobacteria|c__Alphaproteobacteria|o__Rhizobiales|f__Bradyrhizobiaceae|g__Afipia|s__Afipia_unclassified	0.19718	0.00345262	4616404	15939		0
k__Bacteria|p__Proteobacteria|c__Epsilonproteobacteria|o__Campylobacterales|f__Campylobacteraceae|g__Campylobacter|s__Campylobacter_rectus	0.19637	0.00343841	2513107	8641		0
k__Bacteria|p__Firmicutes|c__Clostridia|o__Clostridiales|f__Clostridiales_Family_XI_Incertae_Sedis|g__Parvimonas|s__Parvimonas_unclassified	0.19614	0.00343447	1581167	5430		0
k__Bacteria|p__Proteobacteria|c__Betaproteobacteria|o__Burkholderiales|f__Burkholderiaceae|g__Burkholderia|s__Burkholderia_unclassified	0.1918	0.00335852	7326103	24605		0
k__Bacteria|p__Bacteroidetes|c__Bacteroidia|o__Bacteroidales|f__Prevotellaceae|g__Alloprevotella|s__Prevotella_sp_oral_taxon_473	0.18943	0.00331699	2553588	8470		0
k__Bacteria|p__Proteobacteria|c__Gammaproteobacteria|o__Oceanospirillales|f__Oceanospirillaceae|g__Thalassolituus|s__Thalassolituus_oleivorans	0.18662	0.00326774	3920328	12811		0
k__Bacteria|p__Proteobacteria|c__Gammaproteobacteria|o__Cardiobacteriales|f__Cardiobacteriaceae|g__Cardiobacterium|s__Cardiobacterium_hominis	0.1839	0.00322004	2642494	8509		0
k__Bacteria|p__Firmicutes|c__Negativicutes|o__Selenomonadales|f__Veillonellaceae|g__Veillonella|s__Veillonella_sp_oral_taxon_780	0.17461	0.00305741	1731014	5292		0
k__Bacteria|p__Firmicutes|c__Bacilli|o__Lactobacillales|f__Streptococcaceae|g__Streptococcus|s__Streptococcus_cristatus	0.17123	0.00299833	1988457	5962		0
k__Bacteria|p__Bacteroidetes|c__Bacteroidia|o__Bacteroidales|f__Prevotellaceae|g__Alloprevotella|s__Alloprevotella_tannerae	0.16937	0.00296574	2585719	7669		0
k__Bacteria|p__Bacteroidetes|c__Flavobacteriia|o__Flavobacteriales|f__Flavobacteriaceae|g__Capnocytophaga|s__Capnocytophaga_unclassified	0.16717	0.00292715	2957565	8657		0
k__Bacteria|p__Firmicutes|c__Clostridia|o__Clostridiales|f__Clostridiales_Family_XI_Incertae_Sedis|g__Peptoniphilus|s__Peptoniphilus_sp_oral_taxon_386	0.15856	0.00277646	1569385	4357		0
k__Bacteria|p__Actinobacteria|c__Actinobacteria|o__Actinomycetales|f__Actinomycetaceae|g__Actinomyces|s__Actinomyces_naeslundii	0.15725	0.00275341	3114341	8575		0
k__Bacteria|p__Bacteroidetes|c__Flavobacteriia|o__Flavobacteriales|f__Flavobacteriaceae|g__Capnocytophaga|s__Capnocytophaga_granulosa	0.14233	0.00249216	2746278	6844		0
k__Bacteria|p__Proteobacteria|c__Betaproteobacteria|o__Burkholderiales|f__Comamonadaceae|g__Limnohabitans|s__Limnohabitans_unclassified	0.1403	0.00245675	3218788	7908		0
k__Bacteria|p__Bacteroidetes|c__Bacteroidia|o__Bacteroidales|f__Prevotellaceae|g__Prevotella|s__Prevotella_nanceiensis	0.12219	0.0021395	2650108	5670		0
k__Bacteria|p__Actinobacteria|c__Actinobacteria|o__Actinomycetales|f__Propionibacteriaceae|g__Propionibacterium|s__Propionibacterium_sp_oral_taxon_192	0.11913	0.00208599	2711056	5655		0
k__Bacteria|p__Proteobacteria|c__Alphaproteobacteria|o__Caulobacterales|f__Caulobacteraceae|g__Caulobacter|s__Caulobacter_unclassified	0.11854	0.00207569	3501290	7268		0
k__Bacteria|p__Firmicutes|c__Clostridia|o__Clostridiales|f__Lachnospiraceae|g__Catonella|s__Catonella_morbi	0.11651	0.00204019	3477404	7095		0
k__Bacteria|p__Proteobacteria|c__Alphaproteobacteria|o__Caulobacterales|f__Caulobacteraceae|g__Brevundimonas|s__Brevundimonas_unclassified	0.11468	0.00200803	3356016	6739		0
k__Bacteria|p__Fusobacteria|c__Fusobacteriia|o__Fusobacteriales|f__Leptotrichiaceae|g__Leptotrichia|s__Leptotrichia_unclassified	0.1119	0.00195934	2351658	4608		0
k__Bacteria|p__Proteobacteria|c__Betaproteobacteria|o__Burkholderiales|f__Comamonadaceae|g__Variovorax|s__Variovorax_unclassified	0.10987	0.00192387	6512705	12530		0
k__Bacteria|p__Actinobacteria|c__Actinobacteria|o__Actinomycetales|f__Actinomycetaceae|g__Actinomyces|s__Actinomyces_odontolyticus	0.10699	0.0018734	2412976	4520		0
k__Bacteria|p__Proteobacteria|c__Gammaproteobacteria|o__Pasteurellales|f__Pasteurellaceae|g__Haemophilus|s__Haemophilus_aegyptius	0.10564	0.0018498	1963583	3632		0
k__Bacteria|p__Actinobacteria|c__Actinobacteria|o__Actinomycetales|f__Propionibacteriaceae|g__Propionibacterium|s__Propionibacterium_acnes	0.10153	0.00177778	2505029	4453		0
k__Bacteria|p__Proteobacteria|c__Betaproteobacteria|o__Neisseriales|f__Neisseriaceae|g__Simonsiella|s__Simonsiella_muelleri	0.10113	0.00177074	2372614	4201		0
k__Bacteria|p__Actinobacteria|c__Actinobacteria|o__Actinomycetales|f__Nocardioidaceae|g__Nocardioides|s__Nocardioides_unclassified	0.0936	0.00163893	4541592	7443		0
k__Bacteria|p__Bacteroidetes|c__Bacteroidia|o__Bacteroidales|f__Porphyromonadaceae|g__Porphyromonas|s__Porphyromonas_catoniae	0.09313	0.00163067	2106821	3436		0
k__Bacteria|p__Firmicutes|c__Clostridia|o__Clostridiales|f__Peptostreptococcaceae|g__Peptostreptococcaceae_noname|s__Eubacterium_yurii	0.08972	0.00157096	2511030	3945		0
k__Bacteria|p__Actinobacteria|c__Actinobacteria|o__Actinomycetales|f__Actinomycetaceae|g__Actinomyces|s__Actinomyces_oris	0.08662	0.00151677	2872429	4357		0
k__Bacteria|p__Proteobacteria|c__Epsilonproteobacteria|o__Campylobacterales|f__Campylobacteraceae|g__Campylobacter|s__Campylobacter_showae	0.0846	0.00148134	2129982	3155		0
k__Bacteria|p__Bacteroidetes|c__Bacteroidia|o__Bacteroidales|f__Prevotellaceae|g__Prevotella|s__Candidatus_Prevotella_conceptionensis	0.08165	0.00142969	4080115	5833		0
k__Bacteria|p__Spirochaetes|c__Spirochaetia|o__Spirochaetales|f__Spirochaetaceae|g__Treponema|s__Treponema_medium	0.07959	0.00139368	2727508	3801		0
k__Bacteria|p__Candidatus_Saccharibacteria|c__Candidatus_Saccharibacteria_noname|o__Candidatus_Saccharibacteria_noname|f__Candidatus_Saccharibacteria_noname|g__Candidatus_Saccharibacteria_noname|s__candidate_division_TM7_single_cell_isolate_TM7c	0.0775	0.00135706	474179	643		0
k__Bacteria|p__Proteobacteria|c__Gammaproteobacteria|o__Cardiobacteriales|f__Cardiobacteriaceae|g__Cardiobacterium|s__Cardiobacterium_valvarum	0.07117	0.00124616	2553535	3182		0
k__Bacteria|p__Proteobacteria|c__Betaproteobacteria|o__Burkholderiales|f__Alcaligenaceae|g__Bordetella|s__Bordetella_unclassified	0.07077	0.00123916	4246658	5262		0
k__Bacteria|p__Firmicutes|c__Bacilli|o__Lactobacillales|f__Streptococcaceae|g__Streptococcus|s__Streptococcus_peroris	0.06707	0.00117444	1639920	1926		0
k__Bacteria|p__Fusobacteria|c__Fusobacteriia|o__Fusobacteriales|f__Leptotrichiaceae|g__Leptotrichia|s__Leptotrichia_buccalis	0.06461	0.00113135	2465610	2789		0
k__Bacteria|p__Firmicutes|c__Erysipelotrichia|o__Erysipelotrichales|f__Erysipelotrichaceae|g__Solobacterium|s__Solobacterium_moorei	0.06422	0.00112453	2008040	2258		0
k__Bacteria|p__Firmicutes|c__Clostridia|o__Clostridiales|f__Clostridiales_Family_XI_Incertae_Sedis|g__Parvimonas|s__Parvimonas_micra	0.05805	0.00101653	1703872	1732		0
k__Bacteria|p__Firmicutes|c__Bacilli|o__Lactobacillales|f__Streptococcaceae|g__Streptococcus|s__Streptococcus_gordonii	0.05726	0.00100262	2196662	2202		0
k__Bacteria|p__Proteobacteria|c__Betaproteobacteria|o__Burkholderiales|f__Alcaligenaceae|g__Achromobacter|s__Achromobacter_piechaudii	0.05595	0.000979745	6523319	6391		0
k__Bacteria|p__Proteobacteria|c__Gammaproteobacteria|o__Pseudomonadales|f__Pseudomonadaceae|g__Pseudomonas|s__Pseudomonas_mendocina	0.05533	0.000968904	5229580	5067		0
k__Bacteria|p__Proteobacteria|c__Betaproteobacteria|o__Burkholderiales|f__Burkholderiaceae|g__Cupriavidus|s__Cupriavidus_unclassified	0.05473	0.000958405	6587755	6314		0
k__Bacteria|p__Bacteroidetes|c__Flavobacteriia|o__Flavobacteriales|f__Flavobacteriaceae|g__Capnocytophaga|s__Capnocytophaga_ochracea	0.05433	0.000951277	2643409	2515		0
k__Bacteria|p__Candidatus_Saccharibacteria|c__Candidatus_Saccharibacteria_noname|o__Candidatus_Saccharibacteria_noname|f__Candidatus_Saccharibacteria_noname|g__Candidatus_Saccharibacteria_noname|s__candidate_division_TM7_single_cell_isolate_TM7b	0.05383	0.000942602	112753	106		0
k__Bacteria|p__Actinobacteria|c__Actinobacteria|o__Actinomycetales|f__Actinomycetaceae|g__Actinomyces|s__Actinomyces_cardiffensis	0.05363	0.000939042	2214851	2080		0
k__Bacteria|p__Proteobacteria|c__Gammaproteobacteria|o__Oceanospirillales|f__Halomonadaceae|g__Halomonas|s__Halomonas_unclassified	0.05317	0.000931099	4227937	3937		0
k__Viruses|p__Viruses_noname|c__Viruses_noname|o__Viruses_noname|f__Potyviridae|g__Potyvirus|s__Dasheen_mosaic_virus	0.0512	0.000896593	10038	9		0
k__Bacteria|p__Firmicutes|c__Clostridia|o__Clostridiales|f__Clostridiales_Family_XIII_Incertae_Sedis|g__Clostridiales_Family_XIII_Incertae_Sedis_noname|s__Eubacterium_infirmum	0.05009	0.000877068	1910927	1676		0
k__Bacteria|p__Proteobacteria|c__Betaproteobacteria|o__Burkholderiales|f__Comamonadaceae|g__Comamonas|s__Comamonas_unclassified	0.04855	0.00085003	7404774	6294		0
k__Bacteria|p__Firmicutes|c__Erysipelotrichia|o__Erysipelotrichales|f__Erysipelotrichaceae|g__Bulleidia|s__Bulleidia_extructa	0.04837	0.000846942	1419583	1202		0
k__Bacteria|p__Actinobacteria|c__Actinobacteria|o__Actinomycetales|f__Actinomycetaceae|g__Actinomyces|s__Actinomyces_viscosus	0.04756	0.000832713	3134496	2610		0
k__Bacteria|p__Firmicutes|c__Negativicutes|o__Selenomonadales|f__Veillonellaceae|g__Mitsuokella|s__Mitsuokella_unclassified	0.04703	0.000823554	2445206	2014		0
k__Bacteria|p__Firmicutes|c__Bacilli|o__Lactobacillales|f__Streptococcaceae|g__Streptococcus|s__Streptococcus_constellatus	0.04664	0.000816691	1933212	1579		0
k__Bacteria|p__Proteobacteria|c__Betaproteobacteria|o__Methylophilales|f__Methylophilaceae|g__Methylotenera|s__Methylotenera_versatilis	0.04405	0.000771248	2832074	2184		0
k__Bacteria|p__Proteobacteria|c__Alphaproteobacteria|o__Rhodobacterales|f__Hyphomonadaceae|g__Hyphomonas|s__Hyphomonas_neptunium	0.04375	0.000766063	3705021	2838		0
k__Bacteria|p__Actinobacteria|c__Actinobacteria|o__Actinomycetales|f__Jonesiaceae|g__Jonesia|s__Jonesia_denitrificans	0.0434	0.000759928	2749646	2090		0
k__Bacteria|p__Bacteroidetes|c__Bacteroidia|o__Bacteroidales|f__Prevotellaceae|g__Prevotella|s__Prevotella_loescheii	0.04326	0.000757569	3508589	2658		0
k__Bacteria|p__Bacteroidetes|c__Bacteroidia|o__Bacteroidales|f__Prevotellaceae|g__Prevotella|s__Prevotella_melaninogenica	0.04282	0.000749809	3230311	2422		0
k__Bacteria|p__Actinobacteria|c__Actinobacteria|o__Actinomycetales|f__Brevibacteriaceae|g__Brevibacterium|s__Brevibacterium_unclassified	0.04116	0.000720721	3274001	2360		0
k__Bacteria|p__Firmicutes|c__Bacilli|o__Lactobacillales|f__Streptococcaceae|g__Streptococcus|s__Streptococcus_tigurinus	0.03785	0.000662691	1952806	1294		0
k__Bacteria|p__Proteobacteria|c__Alphaproteobacteria|o__Rhizobiales|f__Bradyrhizobiaceae|g__Rhodopseudomonas|s__Rhodopseudomonas_unclassified	0.03782	0.000662154	5462055	3617		0
k__Bacteria|p__Firmicutes|c__Clostridia|o__Clostridiales|f__Eubacteriaceae|g__Eubacterium|s__Eubacterium_saphenum	0.03731	0.000653265	1084901	709		0
k__Bacteria|p__Proteobacteria|c__Gammaproteobacteria|o__Alteromonadales|f__Idiomarinaceae|g__Idiomarina|s__Idiomarina_loihiensis	0.0365	0.000639094	2839538	1815		0
k__Bacteria|p__Firmicutes|c__Bacilli|o__Lactobacillales|f__Streptococcaceae|g__Streptococcus|s__Streptococcus_parasanguinis	0.03449	0.000603986	2109236	1274		0
k__Bacteria|p__Firmicutes|c__Bacilli|o__Lactobacillales|f__Streptococcaceae|g__Streptococcus|s__Streptococcus_intermedius	0.03367	0.000589496	1946877	1148		0
k__Bacteria|p__Proteobacteria|c__Gammaproteobacteria|o__Pseudomonadales|f__Pseudomonadaceae|g__Pseudomonas|s__Pseudomonas_pelagia	0.03349	0.000586479	4642307	2723		0
k__Bacteria|p__Firmicutes|c__Clostridia|o__Clostridiales|f__Lachnospiraceae|g__Johnsonella|s__Johnsonella_ignava	0.03243	0.000567797	2687075	1526		0
k__Bacteria|p__Actinobacteria|c__Actinobacteria|o__Actinomycetales|f__Actinomycetaceae|g__Actinomyces|s__Actinomyces_johnsonii	0.03168	0.000554687	3357814	1863		0
k__Bacteria|p__Firmicutes|c__Erysipelotrichia|o__Erysipelotrichales|f__Erysipelotrichaceae|g__Eggerthia|s__Eggerthia_catenaformis	0.03109	0.000544387	1945158	1059		0
k__Bacteria|p__Proteobacteria|c__Gammaproteobacteria|o__Pseudomonadales|f__Pseudomonadaceae|g__Cellvibrio|s__Cellvibrio_unclassified	0.0284	0.000497265	4713627	2344		0
k__Bacteria|p__Spirochaetes|c__Spirochaetia|o__Spirochaetales|f__Spirochaetaceae|g__Treponema|s__Treponema_maltophilum	0.0274	0.000479857	2530388	1214		0
k__Bacteria|p__Proteobacteria|c__Gammaproteobacteria|o__Alteromonadales|f__Shewanellaceae|g__Shewanella|s__Shewanella_unclassified	0.02628	0.000460193	4910485	2260		0
k__Bacteria|p__Proteobacteria|c__Gammaproteobacteria|o__Xanthomonadales|f__Xanthomonadaceae|g__Stenotrophomonas|s__Stenotrophomonas_maltophilia	0.02589	0.00045332	4582624	2077		0
k__Bacteria|p__Proteobacteria|c__Alphaproteobacteria|o__Rhodospirillales|f__Rhodospirillaceae|g__Oceanibaculum|s__Oceanibaculum_indicum	0.0253	0.000443057	3952792	1751		0
k__Bacteria|p__Proteobacteria|c__Alphaproteobacteria|o__Sphingomonadales|f__Sphingomonadaceae|g__Blastomonas|s__Blastomonas_unclassified	0.02303	0.000403281	3841812	1549		0
k__Bacteria|p__Proteobacteria|c__Gammaproteobacteria|o__Chromatiales|f__Halothiobacillaceae|g__Halothiobacillus|s__Halothiobacillus_neapolitanus	0.02267	0.000396977	2582886	1025		0
k__Bacteria|p__Proteobacteria|c__Gammaproteobacteria|o__Thiotrichales|f__Piscirickettsiaceae|g__Methylophaga|s__Methylophaga_unclassified	0.02257	0.000395179	2982412	1179		0
k__Viruses|p__Viruses_noname|c__Viruses_noname|o__Viruses_noname|f__Retroviridae|g__Alpharetrovirus|s__Avian_carcinoma_virus	0.02171	0.000380228	2630	1		0
k__Bacteria|p__Proteobacteria|c__Gammaproteobacteria|o__Vibrionales|f__Vibrionaceae|g__Vibrio|s__Vibrio_furnissii	0.02048	0.000358654	4937536	1771		0
k__Bacteria|p__Proteobacteria|c__Betaproteobacteria|o__Rhodocyclales|f__Rhodocyclaceae|g__Methyloversatilis|s__Methyloversatilis_unclassified	0.02027	0.000354912	4176354	1482		0
k__Viruses|p__Viruses_noname|c__Viruses_noname|o__Viruses_noname|f__Narnaviridae|g__Narnavirus|s__Saccharomyces_23S_RNA_narnavirus	0.02021	0.000353857	2891	1		0
k__Bacteria|p__Actinobacteria|c__Actinobacteria|o__Coriobacteriales|f__Coriobacteriaceae|g__Atopobium|s__Atopobium_rimae	0.02003	0.000350654	1626291	570		0
k__Bacteria|p__Firmicutes|c__Clostridia|o__Clostridiales|f__Lachnospiraceae|g__Lachnospiraceae_noname|s__Lachnospiraceae_oral_taxon_107	0.01997	0.000349724	3288100	1150		0
k__Bacteria|p__Proteobacteria|c__Alphaproteobacteria|o__Rhodospirillales|f__Rhodospirillaceae|g__Thalassospira|s__Thalassospira_xiamenensis	0.01905	0.00033352	4705237	1569		0
k__Bacteria|p__Spirochaetes|c__Spirochaetia|o__Spirochaetales|f__Spirochaetaceae|g__Treponema|s__Treponema_socranskii	0.01904	0.000333393	2791157	931		0
k__Bacteria|p__Actinobacteria|c__Actinobacteria|o__Actinomycetales|f__Actinomycetaceae|g__Actinomyces|s__Actinomyces_georgiae	0.01903	0.000333187	2477360	825		0
k__Bacteria|p__Proteobacteria|c__Betaproteobacteria|o__Burkholderiales|f__Burkholderiales_noname|g__Thiomonas|s__Thiomonas_unclassified	0.01881	0.000329381	3800524	1252		0
k__Bacteria|p__Bacteroidetes|c__Bacteroidia|o__Bacteroidales|f__Prevotellaceae|g__Prevotella|s__Prevotella_saccharolytica	0.01847	0.000323332	2858910	924		0
k__Bacteria|p__Proteobacteria|c__Gammaproteobacteria|o__Pasteurellales|f__Pasteurellaceae|g__Aggregatibacter|s__Aggregatibacter_actinomycetemcomitans	0.01812	0.000317221	2138587	678		0
k__Bacteria|p__Deinococcus_Thermus|c__Deinococci|o__Deinococcales|f__Deinococcaceae|g__Deinococcus|s__Deinococcus_unclassified	0.01744	0.00030539	3443517	1052		0
k__Bacteria|p__Proteobacteria|c__Betaproteobacteria|o__Nitrosomonadales|f__Nitrosomonadaceae|g__Nitrosospira|s__Nitrosospira_unclassified	0.01741	0.000304804	3145712	959		0
k__Bacteria|p__Spirochaetes|c__Spirochaetia|o__Spirochaetales|f__Spirochaetaceae|g__Treponema|s__Treponema_vincentii	0.01731	0.000303082	2604041	789		0
k__Bacteria|p__Firmicutes|c__Clostridia|o__Clostridiales|f__Lachnospiraceae|g__Lachnospiraceae_noname|s__Lachnospiraceae_bacterium_ICM7	0.01642	0.000287449	2779958	799		0
k__Bacteria|p__Proteobacteria|c__Gammaproteobacteria|o__Pasteurellales|f__Pasteurellaceae|g__Haemophilus|s__Haemophilus_pittmaniae	0.01637	0.000286716	2182608	626		0
k__Bacteria|p__Bacteroidetes|c__Bacteroidia|o__Bacteroidales|f__Prevotellaceae|g__Alloprevotella|s__Alloprevotella_rava	0.01559	0.000273052	2593873	708		0
k__Bacteria|p__Proteobacteria|c__Gammaproteobacteria|o__Chromatiales|f__Chromatiaceae|g__Rheinheimera|s__Rheinheimera_nanhaiensis	0.01504	0.00026335	3987205	1050		0
k__Bacteria|p__Spirochaetes|c__Spirochaetia|o__Spirochaetales|f__Spirochaetaceae|g__Treponema|s__Treponema_lecithinolyticum	0.01418	0.000248222	2340885	581		0
k__Bacteria|p__Proteobacteria|c__Deltaproteobacteria|o__Desulfobacterales|f__Desulfobulbaceae|g__Desulfobulbus|s__Desulfobulbus_sp_oral_taxon_041	0.01377	0.000241194	706695	170		0
k__Bacteria|p__Proteobacteria|c__Gammaproteobacteria|o__Thiotrichales|f__Piscirickettsiaceae|g__Thioalkalimicrobium|s__Thioalkalimicrobium_unclassified	0.01365	0.000239058	2041484	488		0
k__Bacteria|p__Proteobacteria|c__Betaproteobacteria|o__Burkholderiales|f__Alcaligenaceae|g__Achromobacter|s__Achromobacter_unclassified	0.01349	0.000236221	6492063	1534		0
k__Bacteria|p__Firmicutes|c__Clostridia|o__Clostridiales|f__Lachnospiraceae|g__Oribacterium|s__Oribacterium_sinus	0.01346	0.000235687	2706954	638		0
k__Bacteria|p__Firmicutes|c__Clostridia|o__Clostridiales|f__Eubacteriaceae|g__Eubacteriaceae_noname|s__Eubacteriaceae_bacterium_CM5	0.01306	0.0002287	2596720	594		0
k__Bacteria|p__Actinobacteria|c__Actinobacteria|o__Actinomycetales|f__Microbacteriaceae|g__Leucobacter|s__Leucobacter_unclassified	0.0126	0.000220556	3292037	726		0
k__Bacteria|p__Proteobacteria|c__Gammaproteobacteria|o__Pseudomonadales|f__Pseudomonadaceae|g__Pseudomonas|s__Pseudomonas_chloritidismutans	0.01167	0.000204336	5056349	1033		0
k__Bacteria|p__Fusobacteria|c__Fusobacteriia|o__Fusobacteriales|f__Leptotrichiaceae|g__Leptotrichia|s__Leptotrichia_hofstadii	0.01146	0.000200723	2456453	493		0
k__Bacteria|p__Proteobacteria|c__Betaproteobacteria|o__Rhodocyclales|f__Rhodocyclaceae|g__Thauera|s__Thauera_unclassified	0.01136	0.000198886	5049830	1004		0
k__Bacteria|p__Firmicutes|c__Clostridia|o__Clostridiales|f__Eubacteriaceae|g__Acetobacterium|s__Acetobacterium_woodii	0.01123	0.000196553	4044777	795		0
k__Bacteria|p__Proteobacteria|c__Alphaproteobacteria|o__Rhizobiales|f__Bradyrhizobiaceae|g__Rhodopseudomonas|s__Rhodopseudomonas_palustris	0.01109	0.000194194	5407297	1050		0
k__Bacteria|p__Proteobacteria|c__Betaproteobacteria|o__Burkholderiales|f__Comamonadaceae|g__Alicycliphilus|s__Alicycliphilus_unclassified	0.01097	0.000192123	3911956	752		0
k__Bacteria|p__Chlamydiae|c__Chlamydiia|o__Chlamydiales|f__Chlamydiaceae|g__Chlamydophila|s__Chlamydophila_unclassified	0.0107	0.000187371	1133922	212		0
k__Bacteria|p__Proteobacteria|c__Epsilonproteobacteria|o__Campylobacterales|f__Campylobacteraceae|g__Campylobacter|s__Campylobacter_gracilis	0.01041	0.000182259	2255573	411		0
k__Bacteria|p__Firmicutes|c__Negativicutes|o__Selenomonadales|f__Veillonellaceae|g__Veillonella|s__Veillonella_parvula	0.01011	0.000177113	2149251	381		0
k__Bacteria|p__Actinobacteria|c__Actinobacteria|o__Actinomycetales|f__Microbacteriaceae|g__Leifsonia|s__Leifsonia_unclassified	0.00995	0.000174246	3422637	596		0
k__Viruses|p__Viruses_noname|c__Viruses_noname|o__Picornavirales|f__Picornaviridae|g__Cosavirus|s__Human_cosavirus_E	0.00901	0.000157679	6580	1		0
k__Bacteria|p__Proteobacteria|c__Betaproteobacteria|o__Burkholderiales|f__Comamonadaceae|g__Verminephrobacter|s__Verminephrobacter_unclassified	0.00853	0.00014941	5124275	766		0
k__Bacteria|p__Acidobacteria|c__Acidobacteriia|o__Acidobacteriales|f__Acidobacteriaceae|g__Terriglobus|s__Terriglobus_unclassified	0.00846	0.000148082	5161542	764		0
k__Bacteria|p__Firmicutes|c__Bacilli|o__Lactobacillales|f__Streptococcaceae|g__Streptococcus|s__Streptococcus_pseudopneumoniae	0.00797	0.00013947	2141385	299		0
k__Bacteria|p__Proteobacteria|c__Epsilonproteobacteria|o__Campylobacterales|f__Campylobacteraceae|g__Arcobacter|s__Arcobacter_unclassified	0.00762	0.000133465	2808793	375		0
k__Bacteria|p__Proteobacteria|c__Gammaproteobacteria|o__Enterobacteriales|f__Enterobacteriaceae|g__Escherichia|s__Escherichia_unclassified	0.00756	0.00013238	4803810	636		0
k__Bacteria|p__Proteobacteria|c__Gammaproteobacteria|o__Pseudomonadales|f__Pseudomonadaceae|g__Pseudomonas|s__Pseudomonas_syringae	0.00754	0.000131978	6085044	803		0
k__Bacteria|p__Proteobacteria|c__Alphaproteobacteria|o__Caulobacterales|f__Caulobacteraceae|g__Caulobacter|s__Caulobacter_vibrioides	0.00748	0.000130899	4236677	555		0
k__Bacteria|p__Actinobacteria|c__Actinobacteria|o__Actinomycetales|f__Propionibacteriaceae|g__Propionibacterium|s__Propionibacterium_granulosum	0.0068	0.000118986	2134294	254		0
k__Bacteria|p__Proteobacteria|c__Betaproteobacteria|o__Burkholderiales|f__Oxalobacteraceae|g__Herbaspirillum|s__Herbaspirillum_unclassified	0.00655	0.000114685	5146222	590		0
k__Bacteria|p__Actinobacteria|c__Actinobacteria|o__Bifidobacteriales|f__Bifidobacteriaceae|g__Scardovia|s__Scardovia_unclassified	0.00641	0.000112233	1678585	188		0
k__Bacteria|p__Proteobacteria|c__Betaproteobacteria|o__Burkholderiales|f__Oxalobacteraceae|g__Massilia|s__Massilia_unclassified	0.00634	0.000110951	6365493	706		0
k__Bacteria|p__Firmicutes|c__Negativicutes|o__Selenomonadales|f__Veillonellaceae|g__Dialister|s__Dialister_invisus	0.00611	0.000107009	1895960	203		0
k__Viruses|p__Viruses_noname|c__Viruses_noname|o__Viruses_noname|f__Hypoviridae|g__Hypovirus|s__Cryphonectria_hypovirus_1	0.00601	0.000105285	12734	1		0
k__Viruses|p__Viruses_noname|c__Viruses_noname|o__Viruses_noname|f__Retroviridae|g__Spumavirus|s__Feline_foamy_virus	0.00545	9.5429e-05	10479	1		0
k__Bacteria|p__Proteobacteria|c__Alphaproteobacteria|o__Sphingomonadales|f__Sphingomonadaceae|g__Sphingobium|s__Sphingobium_unclassified	0.00482	8.44096e-05	4623473	390		0
k__Bacteria|p__Proteobacteria|c__Gammaproteobacteria|o__Pseudomonadales|f__Pseudomonadaceae|g__Pseudomonas|s__Pseudomonas_alcaliphila	0.00472	8.26456e-05	5428961	449		0
k__Bacteria|p__Actinobacteria|c__Actinobacteria|o__Actinomycetales|f__Dermabacteraceae|g__Brachybacterium|s__Brachybacterium_unclassified	0.00457	8.00512e-05	3462105	277		0
k__Bacteria|p__Proteobacteria|c__Alphaproteobacteria|o__Rhizobiales|f__Phyllobacteriaceae|g__Mesorhizobium|s__Mesorhizobium_unclassified	0.00421	7.37191e-05	6843069	504		0
k__Bacteria|p__Proteobacteria|c__Betaproteobacteria|o__Hydrogenophilales|f__Hydrogenophilaceae|g__Thiobacillus|s__Thiobacillus_denitrificans	0.0041	7.18236e-05	3259878	234		0
k__Bacteria|p__Proteobacteria|c__Betaproteobacteria|o__Rhodocyclales|f__Rhodocyclaceae|g__Azoarcus|s__Azoarcus_unclassified	0.00382	6.69142e-05	5127729	343		0
k__Bacteria|p__Actinobacteria|c__Actinobacteria|o__Actinomycetales|f__Micrococcaceae|g__Micrococcus|s__Micrococcus_luteus	0.00372	6.51374e-05	2431019	158		0
k__Bacteria|p__Proteobacteria|c__Deltaproteobacteria|o__Desulfovibrionales|f__Desulfovibrionaceae|g__Desulfovibrio|s__Desulfovibrio_desulfuricans	0.00367	6.42508e-05	3417376	220		0
k__Bacteria|p__Actinobacteria|c__Actinobacteria|o__Coriobacteriales|f__Coriobacteriaceae|g__Olsenella|s__Olsenella_unclassified	0.00339	5.92882e-05	2313564	137		0
k__Viruses|p__Viruses_noname|c__Viruses_noname|o__Caudovirales|f__Podoviridae|g__Bppunalikevirus|s__Bppunalikevirus_unclassified	0.00332	5.81581e-05	42552	2		0
k__Bacteria|p__Proteobacteria|c__Gammaproteobacteria|o__Gammaproteobacteria_noname|f__Gammaproteobacteria_noname|g__Gammaproteobacteria_noname|s__gamma_proteobacterium_BDW918	0.00317	5.55053e-05	4307745	239		0
k__Bacteria|p__Synergistetes|c__Synergistia|o__Synergistales|f__Synergistaceae|g__Fretibacterium|s__Fretibacterium_fastidiosum	0.00312	5.46329e-05	2728333	149		0
k__Bacteria|p__Actinobacteria|c__Actinobacteria|o__Actinomycetales|f__Cellulomonadaceae|g__Cellulomonas|s__Cellulomonas_unclassified	0.00294	5.15039e-05	3831619	197		0
k__Bacteria|p__Proteobacteria|c__Gammaproteobacteria|o__Xanthomonadales|f__Xanthomonadaceae|g__Stenotrophomonas|s__Stenotrophomonas_unclassified	0.00258	4.50981e-05	4801539	217		0
k__Bacteria|p__Actinobacteria|c__Actinobacteria|o__Coriobacteriales|f__Coriobacteriaceae|g__Atopobium|s__Atopobium_parvulum	0.00239	4.19208e-05	1543805	65		0
k__Bacteria|p__Proteobacteria|c__Gammaproteobacteria|o__Xanthomonadales|f__Xanthomonadaceae|g__Rhodanobacter|s__Rhodanobacter_unclassified	0.00222	3.88818e-05	4030959	157		0
k__Bacteria|p__Actinobacteria|c__Actinobacteria|o__Actinomycetales|f__Micrococcaceae|g__Arthrobacter|s__Arthrobacter_arilaitensis	0.00201	3.52333e-05	3859257	136		0
k__Bacteria|p__Firmicutes|c__Clostridia|o__Clostridiales|f__Lachnospiraceae|g__Oribacterium|s__Oribacterium_sp_oral_taxon_078	0.00198	3.46105e-05	2685656	93		0
k__Bacteria|p__Actinobacteria|c__Actinobacteria|o__Coriobacteriales|f__Coriobacteriaceae|g__Slackia|s__Slackia_unclassified	0.00178	3.10974e-05	2358143	73		0
k__Bacteria|p__Firmicutes|c__Clostridia|o__Clostridiales|f__Eubacteriaceae|g__Eubacteriaceae_noname|s__Eubacteriaceae_bacterium_CM2	0.00177	3.09933e-05	2325163	72		0
k__Bacteria|p__Proteobacteria|c__Gammaproteobacteria|o__Pseudomonadales|f__Pseudomonadaceae|g__Pseudomonas|s__Pseudomonas_caeni	0.00175	3.0581e-05	3022325	92		0
k__Bacteria|p__Actinobacteria|c__Actinobacteria|o__Actinomycetales|f__Actinomycetaceae|g__Actinomyces|s__Actinomyces_graevenitzii	0.00167	2.92244e-05	2148338	63		0
k__Bacteria|p__Proteobacteria|c__Gammaproteobacteria|o__Vibrionales|f__Vibrionaceae|g__Vibrio|s__Vibrio_ordalii	0.00163	2.86008e-05	3854015	110		0
k__Bacteria|p__Proteobacteria|c__Epsilonproteobacteria|o__Campylobacterales|f__Campylobacteraceae|g__Campylobacter|s__Campylobacter_concisus	0.00111	1.93776e-05	2052007	40		0
k__Bacteria|p__Actinobacteria|c__Actinobacteria|o__Actinomycetales|f__Dietziaceae|g__Dietzia|s__Dietzia_unclassified	0.00081	1.42154e-05	3611946	51		0
k__Bacteria|p__Proteobacteria|c__Alphaproteobacteria|o__Sphingomonadales|f__Sphingomonadaceae|g__Sphingopyxis|s__Sphingopyxis_unclassified	0.00069	1.20581e-05	3355614	40		0
k__Bacteria|p__Proteobacteria|c__Betaproteobacteria|o__Nitrosomonadales|f__Nitrosomonadaceae|g__Nitrosomonas|s__Nitrosomonas_unclassified	0.00051	8.86101e-06	3109280	28		0
k__Bacteria|p__Actinobacteria|c__Actinobacteria|o__Actinomycetales|f__Corynebacteriaceae|g__Corynebacterium|s__Corynebacterium_casei	0.00051	8.92411e-06	3112736	28		0
k__Eukaryota|p__Apicomplexa|c__Coccidia|o__Eucoccidiorida|f__Eimeriidae|g__Eimeria|s__Eimeria_tenella	0.00045	7.935e-06	1347714	11		0
k__Bacteria|p__Actinobacteria|c__Actinobacteria|o__Actinomycetales|f__Micrococcaceae|g__Rothia|s__Rothia_mucilaginosa|t__Rothia_mucilaginosa_unclassified	9.96199	0.174436	2277677	397309		0
k__Bacteria|p__Proteobacteria|c__Betaproteobacteria|o__Burkholderiales|f__Comamonadaceae|g__Delftia|s__Delftia_acidovorans|t__Delftia_acidovorans_unclassified	6.2731	0.109843	6847957	752200		0
k__Bacteria|p__Proteobacteria|c__Betaproteobacteria|o__Neisseriales|f__Neisseriaceae|g__Neisseria|s__Neisseria_flavescens|t__Neisseria_flavescens_unclassified	4.41363	0.0772834	2204851	170398		0
k__Bacteria|p__Proteobacteria|c__Betaproteobacteria|o__Neisseriales|f__Neisseriaceae|g__Neisseria|s__Neisseria_cinerea|t__GCF_000173895	3.88945	0.0681048	1872773	127545		0
k__Bacteria|p__Proteobacteria|c__Gammaproteobacteria|o__Pasteurellales|f__Pasteurellaceae|g__Haemophilus|s__Haemophilus_influenzae|t__Haemophilus_influenzae_unclassified	3.6663	0.0641975	1885572	121049		0
k__Bacteria|p__Proteobacteria|c__Gammaproteobacteria|o__Pasteurellales|f__Pasteurellaceae|g__Haemophilus|s__Haemophilus_parainfluenzae|t__Haemophilus_parainfluenzae_unclassified	3.61047	0.0632198	2105219	133092		0
k__Bacteria|p__Firmicutes|c__Bacilli|o__Lactobacillales|f__Carnobacteriaceae|g__Granulicatella|s__Granulicatella_elegans|t__GCF_000162475	3.50895	0.0614422	1743361	107116		0
k__Bacteria|p__Bacteroidetes|c__Bacteroidia|o__Bacteroidales|f__Porphyromonadaceae|g__Porphyromonas|s__Porphyromonas_sp_oral_taxon_278|t__GCF_000467855	2.38323	0.0417308	2163634	90290		0
k__Bacteria|p__Proteobacteria|c__Gammaproteobacteria|o__Pseudomonadales|f__Pseudomonadaceae|g__Pseudomonas|s__Pseudomonas_stutzeri|t__Pseudomonas_stutzeri_unclassified	2.30712	0.040398	4639813	187439		0
k__Bacteria|p__Proteobacteria|c__Betaproteobacteria|o__Burkholderiales|f__Burkholderiaceae|g__Lautropia|s__Lautropia_mirabilis|t__GCF_000186425	2.15433	0.0377226	3151925	118899		0
k__Bacteria|p__Proteobacteria|c__Gammaproteobacteria|o__Pasteurellales|f__Pasteurellaceae|g__Haemophilus|s__Haemophilus_sputorum|t__Haemophilus_sputorum_unclassified	1.63166	0.0285706	2111828	60336		0
k__Bacteria|p__Proteobacteria|c__Gammaproteobacteria|o__Pasteurellales|f__Pasteurellaceae|g__Aggregatibacter|s__Aggregatibacter_segnis|t__GCF_000185305	1.56773	0.0274511	2012010	55232		0
k__Bacteria|p__Firmicutes|c__Bacilli|o__Lactobacillales|f__Streptococcaceae|g__Streptococcus|s__Streptococcus_infantis|t__Streptococcus_infantis_unclassified	1.51427	0.0265152	1864477	49437		0
k__Bacteria|p__Firmicutes|c__Bacilli|o__Bacillales|f__Bacillales_noname|g__Gemella|s__Gemella_haemolysans|t__Gemella_haemolysans_unclassified	1.48084	0.0259298	1984815	51466		0
k__Bacteria|p__Firmicutes|c__Bacilli|o__Lactobacillales|f__Streptococcaceae|g__Streptococcus|s__Streptococcus_mitis_oralis_pneumoniae|t__Streptococcus_mitis_oralis_pneumoniae_unclassified	1.42231	0.0249049	2094449	52162		0
k__Bacteria|p__Firmicutes|c__Bacilli|o__Bacillales|f__Bacillales_noname|g__Gemella|s__Gemella_haemolysans|t__GCF_000173915	1.2973	0.022716	1916192	43528		0
k__Bacteria|p__Proteobacteria|c__Gammaproteobacteria|o__Pasteurellales|f__Pasteurellaceae|g__Haemophilus|s__Haemophilus_parahaemolyticus|t__GCF_000262265	1.28253	0.0224572	2030584	45601		0
k__Bacteria|p__Bacteroidetes|c__Bacteroidia|o__Bacteroidales|f__Porphyromonadaceae|g__Porphyromonas|s__Porphyromonas_sp_oral_taxon_279|t__GCF_000292995	1.27507	0.0223266	2265201	50574		0
k__Bacteria|p__Firmicutes|c__Bacilli|o__Lactobacillales|f__Carnobacteriaceae|g__Granulicatella|s__Granulicatella_adiacens|t__GCF_000160675	1.20301	0.0210648	1947166	41017		0
k__Bacteria|p__Proteobacteria|c__Gammaproteobacteria|o__Pasteurellales|f__Pasteurellaceae|g__Haemophilus|s__Haemophilus_haemolyticus|t__GCF_000262285	1.15518	0.0202274	1822726	36869		0
k__Bacteria|p__Proteobacteria|c__Betaproteobacteria|o__Methylophilales|f__Methylophilaceae|g__Methylotenera|s__Methylotenera_mobilis|t__GCF_000384255	1.15055	0.0201463	2803787	56486		0
k__Bacteria|p__Proteobacteria|c__Betaproteobacteria|o__Neisseriales|f__Neisseriaceae|g__Neisseria|s__Neisseria_sicca|t__Neisseria_sicca_unclassified	1.1203	0.0196166	2627493	51543		0
k__Bacteria|p__Proteobacteria|c__Betaproteobacteria|o__Neisseriales|f__Neisseriaceae|g__Neisseria|s__Neisseria_elongata|t__GCF_000176755	1.10773	0.0193966	2337411	45338		0
k__Bacteria|p__Firmicutes|c__Bacilli|o__Lactobacillales|f__Aerococcaceae|g__Abiotrophia|s__Abiotrophia_defectiva|t__GCF_000160075	1.09262	0.0191319	2041839	39064		0
k__Bacteria|p__Bacteroidetes|c__Bacteroidia|o__Bacteroidales|f__Prevotellaceae|g__Prevotella|s__Prevotella_intermedia|t__GCF_000261025	1.0201	0.0178621	2699437	48218		0
k__Bacteria|p__Firmicutes|c__Bacilli|o__Lactobacillales|f__Streptococcaceae|g__Streptococcus|s__Streptococcus_australis|t__Streptococcus_australis_unclassified	0.97167	0.017014	2130655	36251		0
k__Bacteria|p__Actinobacteria|c__Actinobacteria|o__Actinomycetales|f__Corynebacteriaceae|g__Corynebacterium|s__Corynebacterium_durum|t__GCF_000318135	0.92818	0.0162526	2809576	45663		0
k__Bacteria|p__Firmicutes|c__Bacilli|o__Bacillales|f__Bacillales_noname|g__Gemella|s__Gemella_morbillorum|t__GCF_000185645	0.92553	0.0162061	1752918	28408		0
k__Bacteria|p__Proteobacteria|c__Betaproteobacteria|o__Neisseriales|f__Neisseriaceae|g__Kingella|s__Kingella_kingae|t__Kingella_kingae_unclassified	0.92086	0.0161244	2029829	32730		0
k__Bacteria|p__Actinobacteria|c__Actinobacteria|o__Actinomycetales|f__Corynebacteriaceae|g__Corynebacterium|s__Corynebacterium_matruchotii|t__Corynebacterium_matruchotii_unclassified	0.91442	0.0160116	2924121	46820		0
k__Bacteria|p__Bacteroidetes|c__Flavobacteriia|o__Flavobacteriales|f__Flavobacteriaceae|g__Capnocytophaga|s__Capnocytophaga_sp_oral_taxon_329|t__GCF_000213295	0.85308	0.0149375	6748355	100804		0
k__Bacteria|p__Proteobacteria|c__Betaproteobacteria|o__Neisseriales|f__Neisseriaceae|g__Neisseria|s__Neisseria_meningitidis|t__Neisseria_meningitidis_unclassified	0.84926	0.0148707	2200434	32722		0
k__Bacteria|p__Actinobacteria|c__Actinobacteria|o__Actinomycetales|f__Micrococcaceae|g__Rothia|s__Rothia_aeria|t__Rothia_aeria_unclassified	0.84433	0.0147844	2593740	38347		0
k__Viruses|p__Viruses_noname|c__Viruses_noname|o__Caudovirales|f__Myoviridae|g__Myoviridae_noname|s__Streptococcus_phage_EJ_1|t__PRJNA14604	0.72187	0.01264	42935	543		0
k__Bacteria|p__Proteobacteria|c__Betaproteobacteria|o__Neisseriales|f__Neisseriaceae|g__Neisseria|s__Neisseria_sp_oral_taxon_014|t__GCF_000090875	0.70695	0.0123787	2515760	31142		0
k__Bacteria|p__Firmicutes|c__Bacilli|o__Lactobacillales|f__Streptococcaceae|g__Streptococcus|s__Streptococcus_sp_SK643|t__GCF_000259505	0.699	0.0122395	1860312	22769		0
k__Bacteria|p__Proteobacteria|c__Betaproteobacteria|o__Neisseriales|f__Neisseriaceae|g__Kingella|s__Kingella_denitrificans|t__GCF_000190695	0.69377	0.012148	2220455	26974		0
k__Bacteria|p__Proteobacteria|c__Betaproteobacteria|o__Neisseriales|f__Neisseriaceae|g__Neisseria|s__Neisseria_gonorrhoeae|t__Neisseria_gonorrhoeae_unclassified	0.61519	0.010772	2162426	23294		0
k__Bacteria|p__Fusobacteria|c__Fusobacteriia|o__Fusobacteriales|f__Fusobacteriaceae|g__Fusobacterium|s__Fusobacterium_nucleatum|t__Fusobacterium_nucleatum_unclassified	0.57921	0.0101421	2331446	23646		0
k__Viruses|p__Viruses_noname|c__Viruses_noname|o__Viruses_noname|f__Papillomaviridae|g__Alphapapillomavirus|s__Alphapapillomavirus_11|t__PRJNA15509	0.5536	0.00969356	7723	75		0
k__Bacteria|p__Proteobacteria|c__Betaproteobacteria|o__Neisseriales|f__Neisseriaceae|g__Neisseria|s__Neisseria_subflava|t__GCF_000173955	0.52907	0.00926402	2292986	21242		0
k__Viruses|p__Viruses_noname|c__Viruses_noname|o__Viruses_noname|f__Partitiviridae|g__Alphacryptovirus|s__Vicia_cryptic_virus|t__PRJNA15555	0.51363	0.00899382	3791	34		0
k__Bacteria|p__Proteobacteria|c__Gammaproteobacteria|o__Pasteurellales|f__Pasteurellaceae|g__Aggregatibacter|s__Aggregatibacter_sp_oral_taxon_458|t__GCF_000466335	0.503	0.00880753	2016624	17761		0
k__Bacteria|p__Firmicutes|c__Bacilli|o__Bacillales|f__Bacillales_noname|g__Gemella|s__Gemella_haemolysans|t__GCF_000204355	0.49306	0.0086336	2053439	17729		0
k__Bacteria|p__Proteobacteria|c__Gammaproteobacteria|o__Pasteurellales|f__Pasteurellaceae|g__Aggregatibacter|s__Aggregatibacter_aphrophilus|t__Aggregatibacter_aphrophilus_unclassified	0.42825	0.00749866	2280920	17104		0
k__Bacteria|p__Firmicutes|c__Bacilli|o__Bacillales|f__Bacillales_noname|g__Gemella|s__Gemella_sanguinis|t__GCF_000204335	0.41416	0.00725193	1756105	12735		0
k__Bacteria|p__Firmicutes|c__Bacilli|o__Lactobacillales|f__Streptococcaceae|g__Streptococcus|s__Streptococcus_sanguinis|t__Streptococcus_sanguinis_unclassified	0.4108	0.00719314	2358625	16966		0
k__Bacteria|p__Proteobacteria|c__Gammaproteobacteria|o__Pasteurellales|f__Pasteurellaceae|g__Haemophilus|s__Haemophilus_paraphrohaemolyticus|t__GCF_000260675	0.36932	0.00646689	2021208	13071		0
k__Bacteria|p__Bacteroidetes|c__Bacteroidia|o__Bacteroidales|f__Porphyromonadaceae|g__Porphyromonas|s__Porphyromonas_gingivalis|t__Porphyromonas_gingivalis_unclassified	0.36007	0.00630496	2305948	14539		0
k__Bacteria|p__Actinobacteria|c__Actinobacteria|o__Actinomycetales|f__Propionibacteriaceae|g__Propionibacterium|s__Propionibacterium_propionicum|t__GCF_000277715	0.35902	0.00628656	3449360	21685		0
k__Bacteria|p__Spirochaetes|c__Spirochaetia|o__Spirochaetales|f__Spirochaetaceae|g__Treponema|s__Treponema_denticola|t__Treponema_denticola_unclassified	0.34962	0.00612196	2838976	17380		0
k__Bacteria|p__Firmicutes|c__Clostridia|o__Clostridiales|f__Peptostreptococcaceae|g__Filifactor|s__Filifactor_alocis|t__GCF_000163895	0.32154	0.0056303	1931012	10872		0
k__Bacteria|p__Proteobacteria|c__Betaproteobacteria|o__Neisseriales|f__Neisseriaceae|g__Neisseria|s__Neisseria_lactamica|t__Neisseria_lactamica_unclassified	0.30861	0.0054038	2176997	11764		0
k__Bacteria|p__Bacteroidetes|c__Bacteroidia|o__Bacteroidales|f__Porphyromonadaceae|g__Porphyromonas|s__Porphyromonas_endodontalis|t__GCF_000174815	0.30163	0.00528153	2064508	10904		0
k__Bacteria|p__Proteobacteria|c__Betaproteobacteria|o__Neisseriales|f__Neisseriaceae|g__Neisseria|s__Neisseria_macacae|t__GCF_000220865	0.3013	0.00527576	2748368	14500		0
k__Bacteria|p__Bacteroidetes|c__Flavobacteriia|o__Flavobacteriales|f__Flavobacteriaceae|g__Capnocytophaga|s__Capnocytophaga_gingivalis|t__GCF_000174755	0.29594	0.00518197	2667138	13821		0
k__Bacteria|p__Firmicutes|c__Bacilli|o__Lactobacillales|f__Streptococcaceae|g__Streptococcus|s__Streptococcus_sp_SK140|t__GCF_000259525	0.28888	0.0050584	1902560	9624		0
k__Bacteria|p__Fusobacteria|c__Fusobacteriia|o__Fusobacteriales|f__Fusobacteriaceae|g__Fusobacterium|s__Fusobacterium_periodonticum|t__Fusobacterium_periodonticum_unclassified	0.28762	0.00503621	2536087	12772		0
k__Bacteria|p__Proteobacteria|c__Betaproteobacteria|o__Neisseriales|f__Neisseriaceae|g__Eikenella|s__Eikenella_corrodens|t__Eikenella_corrodens_unclassified	0.2872	0.00502897	2192340	11025		0
k__Bacteria|p__Firmicutes|c__Clostridia|o__Clostridiales|f__Peptostreptococcaceae|g__Peptostreptococcus|s__Peptostreptococcus_stomatis|t__GCF_000147675	0.28124	0.00492455	1988044	9790		0
k__Bacteria|p__Proteobacteria|c__Gammaproteobacteria|o__Alteromonadales|f__Pseudoalteromonadaceae|g__Pseudoalteromonas|s__Pseudoalteromonas_haloplanktis|t__Pseudoalteromonas_haloplanktis_unclassified	0.27449	0.00480644	4455484	21415		0
k__Bacteria|p__Proteobacteria|c__Betaproteobacteria|o__Neisseriales|f__Neisseriaceae|g__Neisseria|s__Neisseria_polysaccharea|t__GCF_000176735	0.26915	0.00471288	2030958	9572		0
k__Bacteria|p__Firmicutes|c__Clostridia|o__Clostridiales|f__Eubacteriaceae|g__Eubacterium|s__Eubacterium_brachy|t__GCF_000488855	0.26511	0.00464214	1544525	7170		0
k__Bacteria|p__Actinobacteria|c__Actinobacteria|o__Actinomycetales|f__Micrococcaceae|g__Rothia|s__Rothia_dentocariosa|t__Rothia_dentocariosa_unclassified	0.24692	0.00432365	2519406	10893		0
k__Bacteria|p__Firmicutes|c__Clostridia|o__Clostridiales|f__Clostridiales_Family_XI_Incertae_Sedis|g__Parvimonas|s__Parvimonas_sp_oral_taxon_393|t__GCF_000223315	0.24268	0.00424941	1483165	6303		0
k__Bacteria|p__Bacteroidetes|c__Bacteroidia|o__Bacteroidales|f__Porphyromonadaceae|g__Tannerella|s__Tannerella_forsythia|t__GCF_000238215	0.24025	0.00420673	3405521	14326		0
k__Bacteria|p__Firmicutes|c__Bacilli|o__Lactobacillales|f__Streptococcaceae|g__Streptococcus|s__Streptococcus_oligofermentans|t__GCF_000385925	0.23082	0.00404164	2142100	8658		0
k__Viruses|p__Viruses_noname|c__Viruses_noname|o__Viruses_noname|f__Papillomaviridae|g__Alphapapillomavirus|s__Alphapapillomavirus_13|t__PRJNA15466	0.22914	0.00401235	7759	31		0
k__Viruses|p__Viruses_noname|c__Viruses_noname|o__Herpesvirales|f__Herpesviridae|g__Lymphocryptovirus|s__Human_herpesvirus_4|t__Human_herpesvirus_4_unclassified	0.22873	0.00400511	172293	690		0
k__Bacteria|p__Actinobacteria|c__Actinobacteria|o__Actinomycetales|f__Actinomycetaceae|g__Actinomyces|s__Actinomyces_sp_ICM39|t__GCF_000282935	0.22179	0.00388356	2267656	8807		0
k__Bacteria|p__Bacteroidetes|c__Bacteroidetes_noname|o__Bacteroidetes_noname|f__Bacteroidetes_noname|g__Bacteroidetes_noname|s__Bacteroidetes_oral_taxon_274|t__GCF_000163695	0.21292	0.00372827	2113539	7880		0
k__Bacteria|p__Proteobacteria|c__Epsilonproteobacteria|o__Campylobacterales|f__Campylobacteraceae|g__Campylobacter|s__Campylobacter_rectus|t__GCF_000174175	0.19637	0.00343841	2513107	8641		0
k__Bacteria|p__Bacteroidetes|c__Bacteroidia|o__Bacteroidales|f__Prevotellaceae|g__Alloprevotella|s__Prevotella_sp_oral_taxon_473|t__GCF_000318095	0.18943	0.00331699	2553588	8470		0
k__Bacteria|p__Proteobacteria|c__Gammaproteobacteria|o__Oceanospirillales|f__Oceanospirillaceae|g__Thalassolituus|s__Thalassolituus_oleivorans|t__GCF_000355675	0.18662	0.00326774	3920328	12811		0
k__Bacteria|p__Proteobacteria|c__Gammaproteobacteria|o__Cardiobacteriales|f__Cardiobacteriaceae|g__Cardiobacterium|s__Cardiobacterium_hominis|t__GCF_000160655	0.1839	0.00322004	2642494	8509		0
k__Bacteria|p__Firmicutes|c__Negativicutes|o__Selenomonadales|f__Veillonellaceae|g__Veillonella|s__Veillonella_sp_oral_taxon_780|t__GCF_000221605	0.17461	0.00305741	1731014	5292		0
k__Bacteria|p__Firmicutes|c__Bacilli|o__Lactobacillales|f__Streptococcaceae|g__Streptococcus|s__Streptococcus_cristatus|t__Streptococcus_cristatus_unclassified	0.17123	0.00299833	1988457	5962		0
k__Bacteria|p__Bacteroidetes|c__Bacteroidia|o__Bacteroidales|f__Prevotellaceae|g__Alloprevotella|s__Alloprevotella_tannerae|t__GCF_000159995	0.16937	0.00296574	2585719	7669		0
k__Bacteria|p__Firmicutes|c__Clostridia|o__Clostridiales|f__Clostridiales_Family_XI_Incertae_Sedis|g__Peptoniphilus|s__Peptoniphilus_sp_oral_taxon_386|t__GCF_000090945	0.15856	0.00277646	1569385	4357		0
k__Bacteria|p__Actinobacteria|c__Actinobacteria|o__Actinomycetales|f__Actinomycetaceae|g__Actinomyces|s__Actinomyces_naeslundii|t__GCF_000285995	0.15725	0.00275341	3114341	8575		0
k__Bacteria|p__Bacteroidetes|c__Flavobacteriia|o__Flavobacteriales|f__Flavobacteriaceae|g__Capnocytophaga|s__Capnocytophaga_granulosa|t__GCF_000411115	0.14233	0.00249216	2746278	6844		0
k__Bacteria|p__Bacteroidetes|c__Bacteroidia|o__Bacteroidales|f__Prevotellaceae|g__Prevotella|s__Prevotella_nanceiensis|t__GCF_000379965	0.12219	0.0021395	2650108	5670		0
k__Bacteria|p__Actinobacteria|c__Actinobacteria|o__Actinomycetales|f__Propionibacteriaceae|g__Propionibacterium|s__Propionibacterium_sp_oral_taxon_192|t__GCF_000413315	0.11913	0.00208599	2711056	5655		0
k__Bacteria|p__Firmicutes|c__Clostridia|o__Clostridiales|f__Lachnospiraceae|g__Catonella|s__Catonella_morbi|t__GCF_000160035	0.11651	0.00204019	3477404	7095		0
k__Bacteria|p__Actinobacteria|c__Actinobacteria|o__Actinomycetales|f__Actinomycetaceae|g__Actinomyces|s__Actinomyces_odontolyticus|t__Actinomyces_odontolyticus_unclassified	0.10699	0.0018734	2412976	4520		0
k__Bacteria|p__Proteobacteria|c__Gammaproteobacteria|o__Pasteurellales|f__Pasteurellaceae|g__Haemophilus|s__Haemophilus_aegyptius|t__GCF_000195005	0.10564	0.0018498	1963583	3632		0
k__Bacteria|p__Actinobacteria|c__Actinobacteria|o__Actinomycetales|f__Propionibacteriaceae|g__Propionibacterium|s__Propionibacterium_acnes|t__Propionibacterium_acnes_unclassified	0.10153	0.00177778	2505029	4453		0
k__Bacteria|p__Proteobacteria|c__Betaproteobacteria|o__Neisseriales|f__Neisseriaceae|g__Simonsiella|s__Simonsiella_muelleri|t__GCF_000163775	0.10113	0.00177074	2372614	4201		0
k__Bacteria|p__Bacteroidetes|c__Bacteroidia|o__Bacteroidales|f__Porphyromonadaceae|g__Porphyromonas|s__Porphyromonas_catoniae|t__GCF_000318215	0.09313	0.00163067	2106821	3436		0
k__Bacteria|p__Firmicutes|c__Clostridia|o__Clostridiales|f__Peptostreptococcaceae|g__Peptostreptococcaceae_noname|s__Eubacterium_yurii|t__GCF_000146855	0.08972	0.00157096	2511030	3945		0
k__Bacteria|p__Actinobacteria|c__Actinobacteria|o__Actinomycetales|f__Actinomycetaceae|g__Actinomyces|s__Actinomyces_oris|t__GCF_000180155	0.08662	0.00151677	2872429	4357		0
k__Bacteria|p__Proteobacteria|c__Epsilonproteobacteria|o__Campylobacterales|f__Campylobacteraceae|g__Campylobacter|s__Campylobacter_showae|t__Campylobacter_showae_unclassified	0.0846	0.00148134	2129982	3155		0
k__Bacteria|p__Bacteroidetes|c__Bacteroidia|o__Bacteroidales|f__Prevotellaceae|g__Prevotella|s__Candidatus_Prevotella_conceptionensis|t__GCF_000312305	0.08165	0.00142969	4080115	5833		0
k__Bacteria|p__Spirochaetes|c__Spirochaetia|o__Spirochaetales|f__Spirochaetaceae|g__Treponema|s__Treponema_medium|t__GCF_000413035	0.07959	0.00139368	2727508	3801		0
k__Bacteria|p__Candidatus_Saccharibacteria|c__Candidatus_Saccharibacteria_noname|o__Candidatus_Saccharibacteria_noname|f__Candidatus_Saccharibacteria_noname|g__Candidatus_Saccharibacteria_noname|s__candidate_division_TM7_single_cell_isolate_TM7c|t__GCF_000170675	0.0775	0.00135706	474179	643		0
k__Bacteria|p__Proteobacteria|c__Gammaproteobacteria|o__Cardiobacteriales|f__Cardiobacteriaceae|g__Cardiobacterium|s__Cardiobacterium_valvarum|t__GCF_000239355	0.07117	0.00124616	2553535	3182		0
k__Bacteria|p__Firmicutes|c__Bacilli|o__Lactobacillales|f__Streptococcaceae|g__Streptococcus|s__Streptococcus_peroris|t__GCF_000187585	0.06707	0.00117444	1639920	1926		0
k__Bacteria|p__Fusobacteria|c__Fusobacteriia|o__Fusobacteriales|f__Leptotrichiaceae|g__Leptotrichia|s__Leptotrichia_buccalis|t__GCF_000023905	0.06461	0.00113135	2465610	2789		0
k__Bacteria|p__Firmicutes|c__Erysipelotrichia|o__Erysipelotrichales|f__Erysipelotrichaceae|g__Solobacterium|s__Solobacterium_moorei|t__GCF_000186945	0.06422	0.00112453	2008040	2258		0
k__Bacteria|p__Firmicutes|c__Clostridia|o__Clostridiales|f__Clostridiales_Family_XI_Incertae_Sedis|g__Parvimonas|s__Parvimonas_micra|t__GCF_000154405	0.05805	0.00101653	1703872	1732		0
k__Bacteria|p__Firmicutes|c__Bacilli|o__Lactobacillales|f__Streptococcaceae|g__Streptococcus|s__Streptococcus_gordonii|t__GCF_000017005	0.05726	0.00100262	2196662	2202		0
k__Bacteria|p__Proteobacteria|c__Betaproteobacteria|o__Burkholderiales|f__Alcaligenaceae|g__Achromobacter|s__Achromobacter_piechaudii|t__Achromobacter_piechaudii_unclassified	0.05595	0.000979745	6523319	6391		0
k__Bacteria|p__Proteobacteria|c__Gammaproteobacteria|o__Pseudomonadales|f__Pseudomonadaceae|g__Pseudomonas|s__Pseudomonas_mendocina|t__Pseudomonas_mendocina_unclassified	0.05533	0.000968904	5229580	5067		0
k__Bacteria|p__Bacteroidetes|c__Flavobacteriia|o__Flavobacteriales|f__Flavobacteriaceae|g__Capnocytophaga|s__Capnocytophaga_ochracea|t__Capnocytophaga_ochracea_unclassified	0.05433	0.000951277	2643409	2515		0
k__Bacteria|p__Candidatus_Saccharibacteria|c__Candidatus_Saccharibacteria_noname|o__Candidatus_Saccharibacteria_noname|f__Candidatus_Saccharibacteria_noname|g__Candidatus_Saccharibacteria_noname|s__candidate_division_TM7_single_cell_isolate_TM7b|t__GCF_000170655	0.05383	0.000942602	112753	106		0
k__Bacteria|p__Actinobacteria|c__Actinobacteria|o__Actinomycetales|f__Actinomycetaceae|g__Actinomyces|s__Actinomyces_cardiffensis|t__GCF_000364865	0.05363	0.000939042	2214851	2080		0
k__Viruses|p__Viruses_noname|c__Viruses_noname|o__Viruses_noname|f__Potyviridae|g__Potyvirus|s__Dasheen_mosaic_virus|t__PRJNA15388	0.0512	0.000896593	10038	9		0
k__Bacteria|p__Firmicutes|c__Clostridia|o__Clostridiales|f__Clostridiales_Family_XIII_Incertae_Sedis|g__Clostridiales_Family_XIII_Incertae_Sedis_noname|s__Eubacterium_infirmum|t__GCF_000242675	0.05009	0.000877068	1910927	1676		0
k__Bacteria|p__Firmicutes|c__Erysipelotrichia|o__Erysipelotrichales|f__Erysipelotrichaceae|g__Bulleidia|s__Bulleidia_extructa|t__GCF_000177375	0.04837	0.000846942	1419583	1202		0
k__Bacteria|p__Actinobacteria|c__Actinobacteria|o__Actinomycetales|f__Actinomycetaceae|g__Actinomyces|s__Actinomyces_viscosus|t__GCF_000175315	0.04756	0.000832713	3134496	2610		0
k__Bacteria|p__Firmicutes|c__Bacilli|o__Lactobacillales|f__Streptococcaceae|g__Streptococcus|s__Streptococcus_constellatus|t__Streptococcus_constellatus_unclassified	0.04664	0.000816691	1933212	1579		0
k__Bacteria|p__Proteobacteria|c__Betaproteobacteria|o__Methylophilales|f__Methylophilaceae|g__Methylotenera|s__Methylotenera_versatilis|t__Methylotenera_versatilis_unclassified	0.04405	0.000771248	2832074	2184		0
k__Bacteria|p__Proteobacteria|c__Alphaproteobacteria|o__Rhodobacterales|f__Hyphomonadaceae|g__Hyphomonas|s__Hyphomonas_neptunium|t__GCF_000013025	0.04375	0.000766063	3705021	2838		0
k__Bacteria|p__Actinobacteria|c__Actinobacteria|o__Actinomycetales|f__Jonesiaceae|g__Jonesia|s__Jonesia_denitrificans|t__GCF_000024065	0.0434	0.000759928	2749646	2090		0
k__Bacteria|p__Bacteroidetes|c__Bacteroidia|o__Bacteroidales|f__Prevotellaceae|g__Prevotella|s__Prevotella_loescheii|t__GCF_000378085	0.04326	0.000757569	3508589	2658		0
k__Bacteria|p__Bacteroidetes|c__Bacteroidia|o__Bacteroidales|f__Prevotellaceae|g__Prevotella|s__Prevotella_melaninogenica|t__Prevotella_melaninogenica_unclassified	0.04282	0.000749809	3230311	2422		0
k__Bacteria|p__Firmicutes|c__Bacilli|o__Lactobacillales|f__Streptococcaceae|g__Streptococcus|s__Streptococcus_tigurinus|t__Streptococcus_tigurinus_unclassified	0.03785	0.000662691	1952806	1294		0
k__Bacteria|p__Firmicutes|c__Clostridia|o__Clostridiales|f__Eubacteriaceae|g__Eubacterium|s__Eubacterium_saphenum|t__GCF_000161975	0.03731	0.000653265	1084901	709		0
k__Bacteria|p__Proteobacteria|c__Gammaproteobacteria|o__Alteromonadales|f__Idiomarinaceae|g__Idiomarina|s__Idiomarina_loihiensis|t__Idiomarina_loihiensis_unclassified	0.0365	0.000639094	2839538	1815		0
k__Bacteria|p__Firmicutes|c__Bacilli|o__Lactobacillales|f__Streptococcaceae|g__Streptococcus|s__Streptococcus_parasanguinis|t__Streptococcus_parasanguinis_unclassified	0.03449	0.000603986	2109236	1274		0
k__Bacteria|p__Firmicutes|c__Bacilli|o__Lactobacillales|f__Streptococcaceae|g__Streptococcus|s__Streptococcus_intermedius|t__Streptococcus_intermedius_unclassified	0.03367	0.000589496	1946877	1148		0
k__Bacteria|p__Proteobacteria|c__Gammaproteobacteria|o__Pseudomonadales|f__Pseudomonadaceae|g__Pseudomonas|s__Pseudomonas_pelagia|t__GCF_000410875	0.03349	0.000586479	4642307	2723		0
k__Bacteria|p__Firmicutes|c__Clostridia|o__Clostridiales|f__Lachnospiraceae|g__Johnsonella|s__Johnsonella_ignava|t__GCF_000235445	0.03243	0.000567797	2687075	1526		0
k__Bacteria|p__Actinobacteria|c__Actinobacteria|o__Actinomycetales|f__Actinomycetaceae|g__Actinomyces|s__Actinomyces_johnsonii|t__Actinomyces_johnsonii_unclassified	0.03168	0.000554687	3357814	1863		0
k__Bacteria|p__Firmicutes|c__Erysipelotrichia|o__Erysipelotrichales|f__Erysipelotrichaceae|g__Eggerthia|s__Eggerthia_catenaformis|t__GCF_000340375	0.03109	0.000544387	1945158	1059		0
k__Bacteria|p__Spirochaetes|c__Spirochaetia|o__Spirochaetales|f__Spirochaetaceae|g__Treponema|s__Treponema_maltophilum|t__GCF_000413055	0.0274	0.000479857	2530388	1214		0
k__Bacteria|p__Proteobacteria|c__Gammaproteobacteria|o__Xanthomonadales|f__Xanthomonadaceae|g__Stenotrophomonas|s__Stenotrophomonas_maltophilia|t__Stenotrophomonas_maltophilia_unclassified	0.02589	0.00045332	4582624	2077		0
k__Bacteria|p__Proteobacteria|c__Alphaproteobacteria|o__Rhodospirillales|f__Rhodospirillaceae|g__Oceanibaculum|s__Oceanibaculum_indicum|t__GCF_000299935	0.0253	0.000443057	3952792	1751		0
k__Bacteria|p__Proteobacteria|c__Gammaproteobacteria|o__Chromatiales|f__Halothiobacillaceae|g__Halothiobacillus|s__Halothiobacillus_neapolitanus|t__GCF_000024765	0.02267	0.000396977	2582886	1025		0
k__Viruses|p__Viruses_noname|c__Viruses_noname|o__Viruses_noname|f__Retroviridae|g__Alpharetrovirus|s__Avian_carcinoma_virus|t__PRJNA14632	0.02171	0.000380228	2630	1		0
k__Bacteria|p__Proteobacteria|c__Gammaproteobacteria|o__Vibrionales|f__Vibrionaceae|g__Vibrio|s__Vibrio_furnissii|t__Vibrio_furnissii_unclassified	0.02048	0.000358654	4937536	1771		0
k__Viruses|p__Viruses_noname|c__Viruses_noname|o__Viruses_noname|f__Narnaviridae|g__Narnavirus|s__Saccharomyces_23S_RNA_narnavirus|t__PRJNA14840	0.02021	0.000353857	2891	1		0
k__Bacteria|p__Actinobacteria|c__Actinobacteria|o__Coriobacteriales|f__Coriobacteriaceae|g__Atopobium|s__Atopobium_rimae|t__GCF_000174015	0.02003	0.000350654	1626291	570		0
k__Bacteria|p__Firmicutes|c__Clostridia|o__Clostridiales|f__Lachnospiraceae|g__Lachnospiraceae_noname|s__Lachnospiraceae_oral_taxon_107|t__GCF_000209465	0.01997	0.000349724	3288100	1150		0
k__Bacteria|p__Proteobacteria|c__Alphaproteobacteria|o__Rhodospirillales|f__Rhodospirillaceae|g__Thalassospira|s__Thalassospira_xiamenensis|t__GCF_000300235	0.01905	0.00033352	4705237	1569		0
k__Bacteria|p__Spirochaetes|c__Spirochaetia|o__Spirochaetales|f__Spirochaetaceae|g__Treponema|s__Treponema_socranskii|t__Treponema_socranskii_unclassified	0.01904	0.000333393	2791157	931		0
k__Bacteria|p__Actinobacteria|c__Actinobacteria|o__Actinomycetales|f__Actinomycetaceae|g__Actinomyces|s__Actinomyces_georgiae|t__GCF_000277685	0.01903	0.000333187	2477360	825		0
k__Bacteria|p__Bacteroidetes|c__Bacteroidia|o__Bacteroidales|f__Prevotellaceae|g__Prevotella|s__Prevotella_saccharolytica|t__GCF_000318195	0.01847	0.000323332	2858910	924		0
k__Bacteria|p__Proteobacteria|c__Gammaproteobacteria|o__Pasteurellales|f__Pasteurellaceae|g__Aggregatibacter|s__Aggregatibacter_actinomycetemcomitans|t__Aggregatibacter_actinomycetemcomitans_unclassified	0.01812	0.000317221	2138587	678		0
k__Bacteria|p__Spirochaetes|c__Spirochaetia|o__Spirochaetales|f__Spirochaetaceae|g__Treponema|s__Treponema_vincentii|t__Treponema_vincentii_unclassified	0.01731	0.000303082	2604041	789		0
k__Bacteria|p__Firmicutes|c__Clostridia|o__Clostridiales|f__Lachnospiraceae|g__Lachnospiraceae_noname|s__Lachnospiraceae_bacterium_ICM7|t__GCF_000287675	0.01642	0.000287449	2779958	799		0
k__Bacteria|p__Proteobacteria|c__Gammaproteobacteria|o__Pasteurellales|f__Pasteurellaceae|g__Haemophilus|s__Haemophilus_pittmaniae|t__GCF_000223275	0.01637	0.000286716	2182608	626		0
k__Bacteria|p__Bacteroidetes|c__Bacteroidia|o__Bacteroidales|f__Prevotellaceae|g__Alloprevotella|s__Alloprevotella_rava|t__GCF_000234115	0.01559	0.000273052	2593873	708		0
k__Bacteria|p__Proteobacteria|c__Gammaproteobacteria|o__Chromatiales|f__Chromatiaceae|g__Rheinheimera|s__Rheinheimera_nanhaiensis|t__GCF_000296695	0.01504	0.00026335	3987205	1050		0
k__Bacteria|p__Spirochaetes|c__Spirochaetia|o__Spirochaetales|f__Spirochaetaceae|g__Treponema|s__Treponema_lecithinolyticum|t__GCF_000468055	0.01418	0.000248222	2340885	581		0
k__Bacteria|p__Proteobacteria|c__Deltaproteobacteria|o__Desulfobacterales|f__Desulfobulbaceae|g__Desulfobulbus|s__Desulfobulbus_sp_oral_taxon_041|t__Desulfobulbus_sp_oral_taxon_041_unclassified	0.01377	0.000241194	706695	170		0
k__Bacteria|p__Firmicutes|c__Clostridia|o__Clostridiales|f__Lachnospiraceae|g__Oribacterium|s__Oribacterium_sinus|t__GCF_000160635	0.01346	0.000235687	2706954	638		0
k__Bacteria|p__Firmicutes|c__Clostridia|o__Clostridiales|f__Eubacteriaceae|g__Eubacteriaceae_noname|s__Eubacteriaceae_bacterium_CM5|t__GCF_000238135	0.01306	0.0002287	2596720	594		0
k__Bacteria|p__Proteobacteria|c__Gammaproteobacteria|o__Pseudomonadales|f__Pseudomonadaceae|g__Pseudomonas|s__Pseudomonas_chloritidismutans|t__GCF_000495915	0.01167	0.000204336	5056349	1033		0
k__Bacteria|p__Fusobacteria|c__Fusobacteriia|o__Fusobacteriales|f__Leptotrichiaceae|g__Leptotrichia|s__Leptotrichia_hofstadii|t__GCF_000162955	0.01146	0.000200723	2456453	493		0
k__Bacteria|p__Firmicutes|c__Clostridia|o__Clostridiales|f__Eubacteriaceae|g__Acetobacterium|s__Acetobacterium_woodii|t__GCF_000247605	0.01123	0.000196553	4044777	795		0
k__Bacteria|p__Proteobacteria|c__Alphaproteobacteria|o__Rhizobiales|f__Bradyrhizobiaceae|g__Rhodopseudomonas|s__Rhodopseudomonas_palustris|t__Rhodopseudomonas_palustris_unclassified	0.01109	0.000194194	5407297	1050		0
k__Bacteria|p__Proteobacteria|c__Epsilonproteobacteria|o__Campylobacterales|f__Campylobacteraceae|g__Campylobacter|s__Campylobacter_gracilis|t__GCF_000175875	0.01041	0.000182259	2255573	411		0
k__Bacteria|p__Firmicutes|c__Negativicutes|o__Selenomonadales|f__Veillonellaceae|g__Veillonella|s__Veillonella_parvula|t__Veillonella_parvula_unclassified	0.01011	0.000177113	2149251	381		0
k__Viruses|p__Viruses_noname|c__Viruses_noname|o__Picornavirales|f__Picornaviridae|g__Cosavirus|s__Human_cosavirus_E|t__PRJNA38493	0.00901	0.000157679	6580	1		0
k__Bacteria|p__Firmicutes|c__Bacilli|o__Lactobacillales|f__Streptococcaceae|g__Streptococcus|s__Streptococcus_pseudopneumoniae|t__Streptococcus_pseudopneumoniae_unclassified	0.00797	0.00013947	2141385	299		0
k__Bacteria|p__Proteobacteria|c__Gammaproteobacteria|o__Pseudomonadales|f__Pseudomonadaceae|g__Pseudomonas|s__Pseudomonas_syringae|t__Pseudomonas_syringae_unclassified	0.00754	0.000131978	6085044	803		0
k__Bacteria|p__Proteobacteria|c__Alphaproteobacteria|o__Caulobacterales|f__Caulobacteraceae|g__Caulobacter|s__Caulobacter_vibrioides|t__Caulobacter_vibrioides_unclassified	0.00748	0.000130899	4236677	555		0
k__Bacteria|p__Actinobacteria|c__Actinobacteria|o__Actinomycetales|f__Propionibacteriaceae|g__Propionibacterium|s__Propionibacterium_granulosum|t__Propionibacterium_granulosum_unclassified	0.0068	0.000118986	2134294	254		0
k__Bacteria|p__Firmicutes|c__Negativicutes|o__Selenomonadales|f__Veillonellaceae|g__Dialister|s__Dialister_invisus|t__GCF_000160055	0.00611	0.000107009	1895960	203		0
k__Viruses|p__Viruses_noname|c__Viruses_noname|o__Viruses_noname|f__Hypoviridae|g__Hypovirus|s__Cryphonectria_hypovirus_1|t__PRJNA14664	0.00601	0.000105285	12734	1		0
k__Viruses|p__Viruses_noname|c__Viruses_noname|o__Viruses_noname|f__Retroviridae|g__Spumavirus|s__Feline_foamy_virus|t__PRJNA15219	0.00545	9.5429e-05	10479	1		0
k__Bacteria|p__Proteobacteria|c__Gammaproteobacteria|o__Pseudomonadales|f__Pseudomonadaceae|g__Pseudomonas|s__Pseudomonas_alcaliphila|t__GCF_000319815	0.00472	8.26456e-05	5428961	449		0
k__Bacteria|p__Proteobacteria|c__Betaproteobacteria|o__Hydrogenophilales|f__Hydrogenophilaceae|g__Thiobacillus|s__Thiobacillus_denitrificans|t__Thiobacillus_denitrificans_unclassified	0.0041	7.18236e-05	3259878	234		0
k__Bacteria|p__Actinobacteria|c__Actinobacteria|o__Actinomycetales|f__Micrococcaceae|g__Micrococcus|s__Micrococcus_luteus|t__Micrococcus_luteus_unclassified	0.00372	6.51374e-05	2431019	158		0
k__Bacteria|p__Proteobacteria|c__Deltaproteobacteria|o__Desulfovibrionales|f__Desulfovibrionaceae|g__Desulfovibrio|s__Desulfovibrio_desulfuricans|t__Desulfovibrio_desulfuricans_unclassified	0.00367	6.42508e-05	3417376	220		0
k__Bacteria|p__Proteobacteria|c__Gammaproteobacteria|o__Gammaproteobacteria_noname|f__Gammaproteobacteria_noname|g__Gammaproteobacteria_noname|s__gamma_proteobacterium_BDW918|t__GCF_000259575	0.00317	5.55053e-05	4307745	239		0
k__Bacteria|p__Synergistetes|c__Synergistia|o__Synergistales|f__Synergistaceae|g__Fretibacterium|s__Fretibacterium_fastidiosum|t__GCF_000210715	0.00312	5.46329e-05	2728333	149		0
k__Bacteria|p__Actinobacteria|c__Actinobacteria|o__Coriobacteriales|f__Coriobacteriaceae|g__Atopobium|s__Atopobium_parvulum|t__GCF_000024225	0.00239	4.19208e-05	1543805	65		0
k__Bacteria|p__Actinobacteria|c__Actinobacteria|o__Actinomycetales|f__Micrococcaceae|g__Arthrobacter|s__Arthrobacter_arilaitensis|t__GCF_000197735	0.00201	3.52333e-05	3859257	136		0
k__Bacteria|p__Firmicutes|c__Clostridia|o__Clostridiales|f__Lachnospiraceae|g__Oribacterium|s__Oribacterium_sp_oral_taxon_078|t__Oribacterium_sp_oral_taxon_078_unclassified	0.00198	3.46105e-05	2685656	93		0
k__Bacteria|p__Firmicutes|c__Clostridia|o__Clostridiales|f__Eubacteriaceae|g__Eubacteriaceae_noname|s__Eubacteriaceae_bacterium_CM2|t__GCF_000238095	0.00177	3.09933e-05	2325163	72		0
k__Bacteria|p__Proteobacteria|c__Gammaproteobacteria|o__Pseudomonadales|f__Pseudomonadaceae|g__Pseudomonas|s__Pseudomonas_caeni|t__GCF_000421765	0.00175	3.0581e-05	3022325	92		0
k__Bacteria|p__Actinobacteria|c__Actinobacteria|o__Actinomycetales|f__Actinomycetaceae|g__Actinomyces|s__Actinomyces_graevenitzii|t__Actinomyces_graevenitzii_unclassified	0.00167	2.92244e-05	2148338	63		0
k__Bacteria|p__Proteobacteria|c__Gammaproteobacteria|o__Vibrionales|f__Vibrionaceae|g__Vibrio|s__Vibrio_ordalii|t__Vibrio_ordalii_unclassified	0.00163	2.86008e-05	3854015	110		0
k__Bacteria|p__Proteobacteria|c__Epsilonproteobacteria|o__Campylobacterales|f__Campylobacteraceae|g__Campylobacter|s__Campylobacter_concisus|t__GCF_000017725	0.00111	1.93776e-05	2052007	40		0
k__Bacteria|p__Actinobacteria|c__Actinobacteria|o__Actinomycetales|f__Corynebacteriaceae|g__Corynebacterium|s__Corynebacterium_casei|t__GCF_000234765	0.00051	8.92411e-06	3112736	28		0
k__Eukaryota|p__Apicomplexa|c__Coccidia|o__Eucoccidiorida|f__Eimeriidae|g__Eimeria|s__Eimeria_tenella|t__GCA_000002835	0.00045	7.935e-06	1347714	11		0
#estimated total number of reads from known clades: 5235025						0
