# Supplementary material for: A 5700 year-old human genome and oral microbiome from chewed birch pitch
Source: Nat Commun. 2019 Dec 17;10:5520. doi: 10.1038/s41467-019-13549-9 (PMC6917805; doi:10.1038/s41467-019-13549-9)
Supplement: Supplementary file 8 — Supplementary Dataset 5 [file 41467_2019_13549_MOESM8_ESM.xlsx]

## Sheet: MALT results
Supplementary Dataset 5a. Raw MALT taxon table of assigned reads. A 95% identity filter was used and only nodes with a minimum of 10 supporting reads were kept.
Bacterial Taxa ↓	Gum	Extraction blank - gum	Library blank 1 - gum	Soil Control 1	Soil Control 2
# Unique reads analysed by MALT (without optical duplicates and human reads) →	65864702	96883	7761	853952	1087054
Reads assigned by MALT →	8379284	61142	0	2976	3345
root	1564	1	0	3	4
cellular organisms	245	0	0	6	6
Bacteria	14148	22	0	104	173
Acidobacteria	48	0	0	0	0
Acidobacteriia	0	0	0	0	0
Acidobacteriales	0	0	0	0	0
Acidobacteriaceae	9	0	0	0	0
Acidobacterium	0	0	0	0	0
Acidobacterium capsulatum	0	0	0	0	0
Acidobacterium capsulatum ATCC 51196	16	0	0	0	0
Candidatus Koribacter	0	0	0	0	0
Candidatus Koribacter versatilis	0	0	0	0	0
Candidatus Koribacter versatilis Ellin345	13	0	0	0	0
Granulicella	7	0	0	0	0
Granulicella mallensis	0	0	0	0	0
Granulicella mallensis MP5ACTX8	20	0	0	0	0
Granulicella tundricola	0	0	0	0	0
Granulicella tundricola MP5ACTX9	30	0	0	0	0
Terriglobus	0	0	0	0	0
Terriglobus roseus	0	0	0	0	0
Terriglobus roseus DSM 18391	10	0	0	0	0
Terriglobus saanensis	0	0	0	0	0
Terriglobus saanensis SP1PR4	16	0	0	0	0
Blastocatellia	0	0	0	0	0
Chloracidobacterium	0	0	0	0	0
Chloracidobacterium thermophilum	0	0	0	0	0
Chloracidobacterium thermophilum B	26	0	0	0	0
Solibacteres	0	0	0	0	0
Solibacterales	0	0	0	0	0
Solibacteraceae	0	0	0	0	0
Candidatus Solibacter	0	0	0	0	0
Candidatus Solibacter usitatus	0	0	0	0	0
Candidatus Solibacter usitatus Ellin6076	46	0	0	0	0
unclassified Acidobacteria	0	0	0	0	0
Acidobacteria subdivision 6	0	0	0	0	0
Vicinamibacteraceae	0	0	0	0	0
Luteitalea	0	0	0	0	0
Luteitalea pratensis	45	0	0	0	0
Aquificae <phylum>	0	0	0	0	0
Aquificae	9	0	0	0	0
Aquificales	8	0	0	0	0
Aquificaceae	16	0	0	0	0
Hydrogenothermaceae	12	0	0	0	0
Desulfurobacteriales	0	0	0	0	0
Desulfurobacteriaceae	23	0	0	0	0
Caldiserica	0	0	0	0	0
Caldisericia	0	0	0	0	0
Caldisericales	0	0	0	0	0
Caldisericaceae	0	0	0	0	0
Caldisericum	0	0	0	0	0
Caldisericum exile	0	0	0	0	0
Caldisericum exile AZM16c01	16	0	0	0	0
Calditrichaeota	0	0	0	0	0
Calditrichae	0	0	0	0	0
Calditrichales	0	0	0	0	0
Calditrichaceae	0	0	0	0	0
Caldithrix	0	0	0	0	0
Caldithrix abyssi	0	0	0	0	0
Caldithrix abyssi DSM 13497	41	0	0	0	0
Chrysiogenetes <phylum>	0	0	0	0	0
Chrysiogenetes	0	0	0	0	0
Chrysiogenales	0	0	0	0	0
Chrysiogenaceae	0	0	0	0	0
Desulfurispirillum	0	0	0	0	0
Desulfurispirillum indicum	0	0	0	0	0
Desulfurispirillum indicum S5	66	0	0	0	0
Deferribacteres <phylum>	0	0	0	0	0
Deferribacteres	0	0	0	0	0
Deferribacterales	0	0	0	0	0
Deferribacteraceae	2	0	0	0	0
Calditerrivibrio	0	0	0	0	0
Calditerrivibrio nitroreducens	0	0	0	0	0
Calditerrivibrio nitroreducens DSM 19672	18	0	0	0	0
Deferribacter	0	0	0	0	0
Deferribacter desulfuricans	0	0	0	0	0
Deferribacter desulfuricans SSM1	14	0	0	0	0
Denitrovibrio	0	0	0	0	0
Denitrovibrio acetiphilus	0	0	0	0	0
Denitrovibrio acetiphilus DSM 12809	174	0	0	0	0
Flexistipes	0	0	0	0	0
Flexistipes sinusarabici	0	0	0	0	0
Flexistipes sinusarabici DSM 4947	12	0	0	0	0
Geovibrio	0	0	0	0	0
Geovibrio thiophilus	15	0	0	0	0
Dictyoglomi	0	0	0	0	0
Dictyoglomia	0	0	0	0	0
Dictyoglomales	0	0	0	0	0
Dictyoglomaceae	0	0	0	0	0
Dictyoglomus	14	0	0	0	0
Elusimicrobia	3	0	0	0	0
Endomicrobia	0	0	0	0	0
Endomicrobiales	0	0	0	0	0
Endomicrobiaceae	0	0	0	0	0
Endomicrobium	18	0	0	0	0
FCB group	14	0	0	3	4
Bacteroidetes/Chlorobi group	23	0	0	5	4
Bacteroidetes	1604	0	0	9	18
Bacteroidetes Order II. Incertae sedis	0	0	0	0	0
Rhodothermaceae	1	0	0	0	0
Rhodothermus	0	0	0	0	0
Rhodothermus marinus	18	0	0	0	0
Rhodothermus marinus DSM 4252	11	0	0	0	0
Rhodothermus marinus SG0.5JP17-172	35	0	0	0	0
Salinibacter	0	0	0	0	0
Salinibacter ruber	70	0	0	0	0
unclassified Rhodothermaceae	32	0	0	0	0
Rhodothermaceae bacterium	11	0	0	0	0
Bacteroidia	100	0	0	0	0
Bacteroidales	4361	0	0	0	0
Bacteroidaceae	0	0	0	0	0
Bacteroides	440	0	0	0	0
Bacteroides caccae	13	0	0	0	0
Bacteroides caecimuris	14	0	0	0	0
Bacteroides cellulosilyticus	25	0	0	0	0
Bacteroides dorei	0	0	0	0	0
Bacteroides dorei CL03T12C01	30	0	0	0	0
Bacteroides fragilis	72	0	0	0	0
Bacteroides fragilis 638R	21	0	0	0	0
Bacteroides helcogenes	0	0	0	0	0
Bacteroides helcogenes P 36-108	17	0	0	0	0
Bacteroides heparinolyticus	1405	0	0	0	0
Bacteroides ovatus	18	0	0	0	0
Bacteroides salanitronis	0	0	0	0	0
Bacteroides salanitronis DSM 18170	30	0	0	0	0
Bacteroides thetaiotaomicron	29	0	0	0	0
Bacteroides vulgatus	0	0	0	0	0
Bacteroides vulgatus ATCC 8482	55	0	0	0	0
Bacteroides zoogleoformans	147	0	0	0	0
Barnesiellaceae	0	0	0	0	0
Barnesiella	0	0	0	0	0
Barnesiella viscericola	0	0	0	0	0
Barnesiella viscericola DSM 18177	92	0	0	0	0
Dysgonamonadaceae	0	0	0	0	0
Proteiniphilum	0	0	0	0	0
Proteiniphilum saccharofermentans	32	0	0	0	0
Muribaculaceae	0	0	0	0	0
Muribaculum	0	0	0	0	0
Muribaculum intestinale	39	0	0	0	0
Odoribacteraceae	2	0	0	0	0
Butyricimonas	11	0	0	0	0
Odoribacter	0	0	0	0	0
Odoribacter splanchnicus	78	0	0	0	0
Paludibacteraceae	0	0	0	0	0
Paludibacter	0	0	0	0	0
Paludibacter propionicigenes	0	0	0	0	0
Paludibacter propionicigenes WB4	27	0	0	0	0
Porphyromonadaceae	51	0	0	0	0
Petrimonas	0	0	0	0	0
Petrimonas mucosa	30	0	0	0	0
Porphyromonas	227	0	0	0	0
Porphyromonas asaccharolytica	0	0	0	0	0
Porphyromonas asaccharolytica DSM 20707	272	0	0	0	0
Porphyromonas cangingivalis	398	0	0	0	0
Porphyromonas crevioricanis	562	0	0	0	0
Porphyromonas gingivalis	25217	0	0	0	0
Porphyromonas gingivalis AJW4	203	0	0	0	0
Porphyromonas gingivalis TDC60	11	0	0	0	0
Prevotellaceae	0	0	0	0	0
Prevotella	5244	0	0	0	0
Prevotella dentalis	0	0	0	0	0
Prevotella dentalis DSM 3688	299	0	0	0	0
Prevotella denticola	322	0	0	0	0
Prevotella denticola F0289	321	0	0	0	0
Prevotella enoeca	527	0	0	0	0
Prevotella fusca	0	0	0	0	0
Prevotella fusca JCM 17724	28256	0	0	0	0
Prevotella intermedia	86481	0	0	0	0
Prevotella intermedia 17	12	0	0	0	0
Prevotella intermedia ATCC 25611 = DSM 20706	2459	0	0	0	0
Prevotella jejuni	877	0	0	0	0
Prevotella melaninogenica	6665	0	0	0	0
Prevotella oris	1253	0	0	0	0
Prevotella ruminicola	0	0	0	0	0
Prevotella ruminicola 23	54	0	0	0	0
Prevotella sp. oral taxon 299	0	0	0	0	0
Prevotella sp. oral taxon 299 str. F0039	6701	0	0	0	0
Rikenellaceae	0	0	0	0	0
Alistipes	0	0	0	0	0
Alistipes finegoldii	0	0	0	0	0
Alistipes finegoldii DSM 17242	36	0	0	0	0
Mucinivorans	0	0	0	0	0
Mucinivorans hirudinis	14	0	0	0	0
Tannerellaceae	19	0	0	0	0
Parabacteroides	69	0	0	0	0
Tannerella	74	0	0	0	0
Tannerella forsythia	12985	0	0	0	0
Tannerella forsythia 3313	1169	0	0	0	0
Tannerella forsythia 92A2	1233	0	0	0	0
Tannerella forsythia KS16	1163	0	0	0	0
Tannerella sp. oral taxon HOT-286	11368	0	0	0	0
unclassified Bacteroidales	0	0	0	0	0
Candidatus Azobacteroides	0	0	0	0	0
Candidatus Azobacteroides pseudotrichonymphae	21	0	0	0	0
Candidatus Azobacteroides pseudotrichonymphae genomovar. CFP2	12	0	0	0	0
unclassified Bacteroidales (miscellaneous)	0	0	0	0	0
Bacteroidales bacterium CF	11	0	0	0	0
Marinilabiliales	20	0	0	0	0
Marinifilaceae	0	0	0	0	0
unclassified Marinifilaceae	0	0	0	0	0
Marinifilaceae bacterium SPP2	27	0	0	0	0
Marinilabiliaceae	0	0	0	0	0
Alkalitalea	0	0	0	0	0
Alkalitalea saponilacus	40	0	0	0	0
Prolixibacteraceae	0	0	0	0	0
Draconibacterium	0	0	0	0	0
Draconibacterium orientale	14	0	0	0	0
Salinivirgaceae	0	0	0	0	0
Salinivirga	0	0	0	0	0
Salinivirga cyanobacteriivorans	13	0	0	0	0
Chitinophagia	0	0	0	0	0
Chitinophagales	0	0	0	0	0
Chitinophagaceae	41	0	0	0	0
Niabella	14	0	0	0	0
Cytophagia	0	0	0	0	0
Cytophagales	55	0	0	0	0
Cyclobacteriaceae	11	0	0	0	0
Algoriphagus	0	0	0	0	0
Algoriphagus sp. M8-2	18	0	0	0	0
Belliella	0	0	0	0	0
Belliella baltica	0	0	0	0	0
Belliella baltica DSM 15883	104	0	0	0	0
Cyclobacterium	15	0	0	0	0
Cyclobacterium amurskyense	74	0	0	0	0
Cyclobacterium marinum	0	0	0	0	0
Cyclobacterium marinum DSM 745	48	0	0	0	0
Echinicola	18	0	0	0	0
Cytophagaceae	15	0	0	0	0
Cytophaga	0	0	0	0	0
Cytophaga hutchinsonii	0	0	0	0	0
Cytophaga hutchinsonii ATCC 33406	12	0	0	0	0
Dyadobacter	0	0	0	0	0
Dyadobacter fermentans	0	0	0	0	0
Dyadobacter fermentans DSM 18053	38	0	0	0	0
Fibrella	0	0	0	0	0
Fibrella sp. ES10-3-2-2	10	0	0	0	0
Leadbetterella	0	0	0	0	0
Leadbetterella byssophila	0	0	0	0	0
Leadbetterella byssophila DSM 17132	11	0	0	0	0
Runella	0	0	0	0	0
Runella slithyformis	0	0	0	0	0
Runella slithyformis DSM 19594	10	0	0	0	0
Spirosoma	25	0	0	0	0
Spirosoma pollinicola	19	0	0	0	0
Flammeovirgaceae	0	0	0	0	0
Flammeovirga	13	0	0	0	0
Marivirga	0	0	0	0	0
Marivirga tractuosa	0	0	0	0	0
Marivirga tractuosa DSM 4126	24	0	0	0	0
unclassified Flammeovirgaceae	0	0	0	0	0
Flammeovirgaceae bacterium 311	19	0	0	0	0
Hymenobacteraceae	8	0	0	0	0
Hymenobacter	55	0	0	0	0
Hymenobacter nivis	13	0	0	0	0
Hymenobacter sedentarius	16	0	0	0	0
Hymenobacter sp. APR13	17	0	0	0	0
Hymenobacter sp. PAMC 26554	17	0	0	0	0
Hymenobacter sp. PAMC 26628	15	0	0	0	0
Hymenobacter swuensis	0	0	0	0	0
Hymenobacter swuensis DY53	17	0	0	0	0
Pontibacter	10	0	0	0	0
Pontibacter actiniarum	16	0	0	0	0
Pontibacter akesuensis	13	0	0	0	0
Rufibacter	24	0	0	0	0
Persicobacteraceae	0	0	0	0	0
Persicobacter	0	0	0	0	0
Persicobacter sp. JZB09	12	0	0	0	0
Flavobacteriia	0	0	0	0	0
Flavobacteriales	299	0	0	2	1
Blattabacteriaceae	0	0	0	0	0
Blattabacterium	21	0	0	0	0
Crocinitomicaceae	0	0	0	0	0
Fluviicola	0	0	0	0	0
Fluviicola taffensis	0	0	0	0	0
Fluviicola taffensis DSM 16823	12	0	0	0	0
Cryomorphaceae	0	0	0	0	0
Owenweeksia	0	0	0	0	0
Owenweeksia hongkongensis	0	0	0	0	0
Owenweeksia hongkongensis DSM 17368	20	0	0	0	0
Flavobacteriaceae	4987	0	0	5	11
Aequorivita	5	0	0	0	0
Aequorivita sublithincola	0	0	0	0	0
Aequorivita sublithincola DSM 14238	11	0	0	0	0
Apibacter	51	0	0	0	0
Aquimarina	16	0	0	0	0
Aquimarina sp. BL5	10	0	0	0	0
Arenibacter	0	0	0	0	0
Arenibacter algicola	7122	0	0	21	0
Capnocytophaga	13867	0	0	0	0
Capnocytophaga canimorsus	104	0	0	0	0
Capnocytophaga cynodegmi	14	0	0	0	0
Capnocytophaga gingivalis	18113	0	0	0	0
Capnocytophaga haemolytica	206	0	0	0	0
Capnocytophaga leadbetteri	38259	0	0	0	0
Capnocytophaga ochracea	0	0	0	0	0
Capnocytophaga ochracea DSM 7271	1968	0	0	0	0
Capnocytophaga sp. ChDC OS43	4623	0	0	0	0
Capnocytophaga sp. H2931	10	0	0	0	0
Capnocytophaga sp. H4358	10	0	0	0	0
Capnocytophaga sp. oral taxon 323	1583	0	0	0	0
Capnocytophaga sp. oral taxon 864	2011	0	0	0	0
Capnocytophaga sp. oral taxon 878	6653	0	0	0	0
Capnocytophaga sputigena	18093	0	0	0	0
Capnocytophaga stomatis	23	0	0	0	0
Cellulophaga	48	0	0	0	0
Cellulophaga baltica	10	0	0	0	0
Cellulophaga lytica	15	0	0	0	0
Chryseobacterium	2085	0	0	0	0
Chryseobacterium antarcticum	17	0	0	0	0
Chryseobacterium arthrosphaerae	92	0	0	0	0
Chryseobacterium balustinum	27	0	0	0	0
Chryseobacterium bernardetii	30	0	0	0	0
Chryseobacterium camelliae	131	0	0	0	0
Chryseobacterium carnipullorum	33	0	0	0	0
Chryseobacterium carnis	60	0	0	0	0
Chryseobacterium gallinarum	45	0	0	0	0
Chryseobacterium glaciei	27	0	0	0	0
Chryseobacterium gleum	109	0	0	0	0
Chryseobacterium haifense	91	0	0	0	0
Chryseobacterium indologenes	58	0	0	0	0
Chryseobacterium indoltheticum	67	0	0	0	0
Chryseobacterium jeonii	26	0	0	0	0
Chryseobacterium joostei	27	0	0	0	0
Chryseobacterium lactis	31	0	0	0	0
Chryseobacterium nakagawai	13	0	0	0	0
Chryseobacterium piperi	47	0	0	0	0
Chryseobacterium shandongense	59	0	0	0	0
Chryseobacterium sp. IHB B 17019	106	0	0	0	0
Chryseobacterium sp. StRB126	17	0	0	0	0
Chryseobacterium sp. T16E-39	28	0	0	0	0
Chryseobacterium taklimakanense	149	0	0	0	0
Cloacibacterium	0	0	0	0	0
Cloacibacterium normanense	405	0	0	0	0
Dokdonia	24	0	0	0	0
Elizabethkingia	216	0	0	0	0
Elizabethkingia anophelis	84	0	0	0	0
Elizabethkingia meningoseptica	56	0	0	0	0
Elizabethkingia ursingii	12	0	0	0	0
Flavivirga	0	0	0	0	0
Flavivirga eckloniae	12	0	0	0	0
Flavobacterium	1818	0	0	0	0
Flavobacterium anhuiense	146	0	0	0	0
Flavobacterium arcticum	24	0	0	0	0
Flavobacterium branchiophilum	0	0	0	0	0
Flavobacterium branchiophilum FL-15	56	0	0	0	0
Flavobacterium columnare	108	0	0	0	0
Flavobacterium commune	200	0	0	0	0
Flavobacterium crassostreae	96	0	0	0	0
Flavobacterium faecale	102	0	0	0	0
Flavobacterium gilvum	124	0	0	0	0
Flavobacterium indicum	0	0	0	0	0
Flavobacterium indicum GPTSA100-9 = DSM 17447	75	0	0	0	0
Flavobacterium johnsoniae	139	0	0	0	0
Flavobacterium johnsoniae UW101	918	0	0	0	0
Flavobacterium kingsejongi	248	0	0	0	0
Flavobacterium psychrophilum	109	0	0	0	0
Formosa	6	0	0	0	0
Formosa sp. Hel1_33_131	13	0	0	0	0
Gramella	3	0	0	0	0
Gramella flava	0	0	0	0	0
Gramella flava JLT2011	23	0	0	0	0
Gramella forsetii	0	0	0	0	0
Gramella forsetii KT0803	16	0	0	0	0
Gramella salexigens	13	0	0	0	0
Gramella sp. SH35	12	0	0	0	0
Lacinutrix	1	0	0	0	0
Lacinutrix sp. 5H-3-7-4	13	0	0	0	0
Lacinutrix sp. Bg11-31	13	0	0	0	0
Lacinutrix venerupis	14	0	0	0	0
Lutibacter	0	0	0	0	0
Lutibacter profundi	10	0	0	0	0
Lutibacter sp. LPB0138	15	0	0	0	0
Maribacter	12	0	0	0	0
Maribacter sp. 1_2014MBL_MicDiv	14	0	0	0	0
Maribacter sp. T28	10	0	0	0	0
Mariniflexile	0	0	0	0	0
Mariniflexile sp. TRM1-10	374	0	0	0	0
Muricauda	0	0	0	0	0
Muricauda lutaonensis	15	0	0	0	0
Muricauda ruestringensis	0	0	0	0	0
Muricauda ruestringensis DSM 13258	18	0	0	0	0
Myroides	30	0	0	0	0
Nonlabens	39	0	0	0	0
Olleya	0	0	0	0	0
Olleya aquimaris	13	0	0	0	0
Olleya sp. Bg11-27	13	0	0	0	0
Ornithobacterium	0	0	0	0	0
Ornithobacterium rhinotracheale	98	0	0	0	0
Polaribacter	39	0	0	0	0
Psychroflexus	0	0	0	0	0
Psychroflexus torquis	0	0	0	0	0
Psychroflexus torquis ATCC 700755	16	0	0	0	0
Riemerella	0	0	0	0	0
Riemerella anatipestifer	908	0	0	0	0
Salegentibacter	0	0	0	0	0
Salegentibacter sp. T436	24	0	0	0	0
Sediminicola	0	0	0	0	0
Sediminicola sp. YIK13	14	0	0	0	0
Seonamhaeicola	0	0	0	0	0
Seonamhaeicola sp. S2-3	15	0	0	0	0
Siansivirga	0	0	0	0	0
Siansivirga zeaxanthinifaciens	0	0	0	0	0
Siansivirga zeaxanthinifaciens CC-SAMT-1	14	0	0	0	0
Tamlana	0	0	0	0	0
Tamlana sp. UJ94	11	0	0	0	0
Tenacibaculum	11	0	0	0	0
Tenacibaculum dicentrarchi	10	0	0	0	0
Tenacibaculum maritimum	0	0	0	0	0
Tenacibaculum maritimum NCIMB 2154	11	0	0	0	0
unclassified Flavobacteriaceae	7	0	0	0	0
Flavobacteriaceae bacterium 3519-10	22	0	0	0	0
Flavobacteriaceae bacterium UJ101	14	0	0	0	0
Weeksella	0	0	0	0	0
Weeksella virosa	111	0	0	0	0
Wenyingzhuangia	0	0	0	0	0
Wenyingzhuangia fucanilytica	20	0	0	0	0
Winogradskyella	0	0	0	0	0
Winogradskyella sp. J14-2	14	0	0	0	0
Winogradskyella sp. PG-2	10	0	0	0	0
unclassified Flavobacteriales	1	0	0	0	0
Candidatus Sulcia	0	0	0	0	0
Candidatus Sulcia muelleri	16	0	0	0	0
Candidatus Walczuchella	0	0	0	0	0
Candidatus Walczuchella monophlebidarum	56	0	0	0	0
Saprospiria	0	0	0	0	0
Saprospirales	0	0	0	0	0
Haliscomenobacteraceae	0	0	0	0	0
Haliscomenobacter	0	0	0	0	0
Haliscomenobacter hydrossis	0	0	0	0	0
Haliscomenobacter hydrossis DSM 1100	13	0	0	0	0
Saprospiraceae	0	0	0	0	0
Saprospira	0	0	0	0	0
Saprospira grandis	0	0	0	0	0
Saprospira grandis str. Lewin	34	0	0	0	0
Sphingobacteriia	0	0	0	0	0
Sphingobacteriales	0	0	0	0	0
Sphingobacteriaceae	34	0	0	0	0
Mucilaginibacter	20	0	0	0	0
Pedobacter	26	0	0	0	0
Pedobacter ginsengisoli	12	0	0	0	0
Pseudopedobacter	0	0	0	0	0
Pseudopedobacter saltans	0	0	0	0	0
Pseudopedobacter saltans DSM 12145	21	0	0	0	0
Solitalea	0	0	0	0	0
Solitalea canadensis	0	0	0	0	0
Solitalea canadensis DSM 3403	15	0	0	0	0
Sphingobacterium	23	0	0	0	0
Sphingobacterium sp. 21	10	0	0	0	0
Chlorobi	0	0	0	0	0
Chlorobia	0	0	0	0	0
Chlorobiales	0	0	0	0	0
Chlorobiaceae	18	0	0	0	0
Chlorobaculum	4	0	0	0	0
Chlorobaculum limnaeum	26	0	0	0	0
Chlorobaculum parvum	0	0	0	0	0
Chlorobaculum parvum NCIB 8327	20	0	0	0	0
Chlorobaculum tepidum	0	0	0	0	0
Chlorobaculum tepidum TLS	25	0	0	0	0
Chlorobium/Pelodictyon group	4	0	0	0	0
Chlorobium	22	0	0	0	0
Chlorobium phaeobacteroides	2	0	0	0	0
Chlorobium phaeobacteroides BS1	54	0	0	0	0
Pelodictyon	7	0	0	0	0
Pelodictyon phaeoclathratiforme	0	0	0	0	0
Pelodictyon phaeoclathratiforme BU-1	10	0	0	0	0
Prosthecochloris	16	0	0	0	0
Prosthecochloris aestuarii	0	0	0	0	0
Prosthecochloris aestuarii DSM 271	24	0	0	0	0
Prosthecochloris sp. CIB 2401	22	0	0	0	0
Ignavibacteriae	0	0	0	0	0
Ignavibacteria	0	0	0	0	0
Ignavibacteriales	10	0	0	0	0
Ignavibacteriaceae	0	0	0	0	0
Ignavibacterium	0	0	0	0	0
Ignavibacterium album	0	0	0	0	0
Ignavibacterium album JCM 16511	15	0	0	0	0
Fibrobacteres	0	0	0	0	0
Fibrobacteria	0	0	0	0	0
Fibrobacterales	0	0	0	0	0
Fibrobacteraceae	0	0	0	0	0
Fibrobacter	0	0	0	0	0
Fibrobacter succinogenes	0	0	0	0	0
Fibrobacter succinogenes subsp. succinogenes	0	0	0	0	0
Fibrobacter succinogenes subsp. succinogenes S85	23	0	0	0	0
Gemmatimonadetes	0	0	0	0	0
Gemmatimonadetes <class>	0	0	0	0	0
Gemmatimonadales	0	0	0	0	0
Gemmatimonadaceae	2	0	0	0	0
Gemmatimonas	5	0	0	0	0
Gemmatimonas aurantiaca	0	0	0	0	0
Gemmatimonas aurantiaca T-27	29	0	0	0	0
Gemmatimonas phototrophica	16	0	0	0	0
Gemmatirosa	0	0	0	0	0
Gemmatirosa kalamazoonesis	30	0	0	0	0
Fusobacteria	0	0	0	0	0
Fusobacteriia	0	0	0	0	0
Fusobacteriales	126	0	0	0	0
Fusobacteriaceae	29	0	0	0	0
Fusobacterium	14432	0	0	0	0
Fusobacterium gonidiaformans	0	0	0	0	0
Fusobacterium gonidiaformans ATCC 25563	39	0	0	0	0
Fusobacterium hwasookii	4802	0	0	0	0
Fusobacterium hwasookii ChDC F174	1975	0	0	0	0
Fusobacterium hwasookii ChDC F206	710	0	0	0	0
Fusobacterium hwasookii ChDC F300	800	0	0	0	0
Fusobacterium mortiferum	0	0	0	0	0
Fusobacterium mortiferum ATCC 9817	31	0	0	0	0
Fusobacterium necrophorum	116	0	0	0	0
Fusobacterium necrophorum subsp. funduliforme	270	0	0	0	0
Fusobacterium nucleatum	8844	0	0	0	0
Fusobacterium nucleatum subsp. animalis	4419	0	0	0	0
Fusobacterium nucleatum subsp. animalis 4_8	583	0	0	0	0
Fusobacterium nucleatum subsp. animalis 7_1	659	0	0	0	0
Fusobacterium nucleatum subsp. nucleatum	16880	0	0	0	0
Fusobacterium nucleatum subsp. nucleatum ATCC 23726	1476	0	0	0	0
Fusobacterium nucleatum subsp. nucleatum ATCC 25586	25	0	0	0	0
Fusobacterium nucleatum subsp. nucleatum ChDC F316	55	0	0	0	0
Fusobacterium nucleatum subsp. polymorphum	6694	0	0	0	0
Fusobacterium nucleatum subsp. vincentii	2948	0	0	0	0
Fusobacterium nucleatum subsp. vincentii 3_1_27	619	0	0	0	0
Fusobacterium nucleatum subsp. vincentii 3_1_36A2	636	0	0	0	0
Fusobacterium periodonticum	39684	0	0	0	0
Fusobacterium varium	20	0	0	0	0
Ilyobacter	0	0	0	0	0
Ilyobacter polytropus	0	0	0	0	0
Ilyobacter polytropus DSM 2926	15	0	0	0	0
Leptotrichiaceae	393	0	0	0	0
Leptotrichia	390	0	0	0	0
Leptotrichia buccalis	0	0	0	0	0
Leptotrichia buccalis C-1013-b	5631	0	0	0	0
Leptotrichia sp. oral taxon 212	6627	0	0	0	0
Leptotrichia sp. oral taxon 498	270	0	0	0	0
Leptotrichia sp. oral taxon 847	267	0	0	0	0
Sebaldella	0	0	0	0	0
Sebaldella termitidis	0	0	0	0	0
Sebaldella termitidis ATCC 33386	72	0	0	0	0
Sneathia	0	0	0	0	0
Sneathia amnii	375	0	0	0	0
Streptobacillus	0	0	0	0	0
Streptobacillus moniliformis	471	0	0	0	0
Nitrospirae	0	0	0	0	0
Nitrospira <class>	0	0	0	0	0
Nitrospirales	0	0	0	0	0
Nitrospiraceae	3	0	0	0	0
Leptospirillum	10	0	0	0	0
Leptospirillum sp. Group I	0	0	0	0	0
Leptospirillum ferrooxidans	0	0	0	0	0
Leptospirillum ferrooxidans C2-3	17	0	0	0	0
Nitrospira	23	0	0	0	0
Candidatus Nitrospira inopinata	47	0	0	0	0
Nitrospira defluvii	350	0	0	0	0
Nitrospira japonica	23	0	0	0	0
Nitrospira moscoviensis	35	0	0	0	0
Thermodesulfovibrio	0	0	0	0	0
Thermodesulfovibrio yellowstonii	0	0	0	0	0
Thermodesulfovibrio yellowstonii DSM 11347	15	0	0	0	0
Proteobacteria	60292	718	0	108	131
Acidithiobacillia	0	0	0	0	0
Acidithiobacillales	0	0	0	0	0
Acidithiobacillaceae	0	0	0	0	0
Acidithiobacillus	37	0	0	0	0
Acidithiobacillus caldus	33	0	0	0	0
Acidithiobacillus ferridurans	29	0	0	0	0
Acidithiobacillus ferrivorans	0	0	0	0	0
Acidithiobacillus ferrivorans SS3	29	0	0	0	0
Acidithiobacillus ferrooxidans	32	0	0	0	0
Alphaproteobacteria	3926	7	0	139	166
Caulobacterales	0	0	0	0	0
Caulobacteraceae	728	0	0	12	11
Asticcacaulis	0	0	0	0	0
Asticcacaulis excentricus	44	0	0	0	0
Asticcacaulis excentricus CB 48	17	0	0	0	0
Brevundimonas	1568	0	0	0	0
Brevundimonas diminuta	258	0	0	0	0
Brevundimonas naejangsanensis	721	0	0	0	0
Brevundimonas sp. DS20	468	0	0	0	0
Brevundimonas sp. GW460-12-10-14-LB2	205	0	0	0	0
Brevundimonas sp. LM2	738	0	0	0	0
Brevundimonas subvibrioides	0	0	0	0	0
Brevundimonas subvibrioides ATCC 15264	632	0	0	0	0
Brevundimonas vesicularis	201	0	0	0	0
Caulobacter	933	0	0	10	16
Caulobacter flavus	393	0	0	0	0
Caulobacter henricii	263	0	0	0	0
Caulobacter mirabilis	401	0	0	0	0
Caulobacter segnis	478	0	0	0	0
Caulobacter sp. FWC26	283	0	0	0	0
Caulobacter sp. K31	991	0	0	0	0
Caulobacter vibrioides	566	0	0	0	0
Phenylobacterium	0	0	0	0	0
Phenylobacterium zucineum	0	0	0	0	0
Phenylobacterium zucineum HLK1	861	0	0	0	0
unclassified Caulobacteraceae	0	0	0	0	0
Caulobacteraceae bacterium OTSz_A_272	16	0	0	0	0
Holosporales	6	0	0	0	0
Candidatus Paracaedibacteraceae	0	0	0	0	0
Candidatus Paracaedibacter	0	0	0	0	0
Candidatus Paracaedibacter acanthamoebae	11	0	0	0	0
Magnetococcales	0	0	0	0	0
Magnetococcaceae	0	0	0	0	0
Magnetococcus	0	0	0	0	0
Magnetococcus marinus	0	0	0	0	0
Magnetococcus marinus MC-1	44	0	0	0	0
Parvularculales	0	0	0	0	0
Parvularculaceae	0	0	0	0	0
Parvularcula	0	0	0	0	0
Parvularcula bermudensis	0	0	0	0	0
Parvularcula bermudensis HTCC2503	21	0	0	0	0
Pelagibacterales	16	0	0	0	0
Rhizobiales	1981	21	0	161	169
Aurantimonadaceae	0	0	0	0	11
Aureimonas	0	0	0	0	0
Aureimonas sp. AU20	45	0	0	0	0
Martelella	11	0	0	0	0
Martelella endophytica	46	0	0	0	0
Martelella mediterranea	0	0	0	0	0
Martelella mediterranea DSM 17316	49	0	0	0	0
Martelella sp. AD-3	52	0	0	0	0
Bartonellaceae	0	0	0	0	0
Bartonella	24	0	0	0	0
Bartonella apis	16	0	0	0	0
Beijerinckiaceae	1	0	0	14	0
Beijerinckia	0	0	0	0	0
Beijerinckia indica	0	0	0	0	0
Beijerinckia indica subsp. indica	0	0	0	0	0
Beijerinckia indica subsp. indica ATCC 9039	12	0	0	0	0
Methylocella	0	0	0	0	0
Methylocella silvestris	0	0	0	0	0
Methylocella silvestris BL2	41	0	0	0	0
Methylovirgula	0	0	0	0	0
Methylovirgula ligni	23	0	0	0	0
Bradyrhizobiaceae	773	6	0	24	42
Bosea	37	0	0	12	25
Bosea sp. AS-1	53	0	0	0	0
Bosea sp. PAMC 26642	51	0	0	0	0
Bosea sp. RAC05	84	0	0	0	0
Bosea sp. Tri-49	57	0	0	0	0
Bosea vaviloviae	49	0	0	0	0
Bradyrhizobium	1013	8	0	70	105
Bradyrhizobium diazoefficiens	119	0	0	0	10
Bradyrhizobium guangdongense	68	0	0	0	0
Bradyrhizobium guangxiense	56	0	0	0	0
Bradyrhizobium icense	177	0	0	0	0
Bradyrhizobium japonicum	103	0	0	0	0
Bradyrhizobium oligotrophicum	0	0	0	0	0
Bradyrhizobium oligotrophicum S58	103	0	0	0	0
Bradyrhizobium ottawaense	44	0	0	0	0
Bradyrhizobium sp.	59	0	0	0	0
Bradyrhizobium sp. 2 39S1MB	47	0	0	0	0
Bradyrhizobium sp. 3 85S1MB	49	0	0	0	0
Bradyrhizobium sp. BTAi1	663	32	0	0	0
Bradyrhizobium sp. CCBAU 51670	63	0	0	0	0
Bradyrhizobium sp. CCBAU 51778	38	0	0	0	0
Bradyrhizobium sp. CCGE-LA001	52	0	0	0	0
Bradyrhizobium sp. ORS 278	106	0	0	0	0
Bradyrhizobium sp. ORS 285	94	0	0	0	0
Bradyrhizobium sp. ORS 3257	65	0	0	0	0
Bradyrhizobium sp. S23321	54	0	0	0	0
Bradyrhizobium sp. SK17	597	0	0	0	0
Nitrobacter	11	0	0	13	0
Nitrobacter hamburgensis	0	0	0	0	0
Nitrobacter hamburgensis X14	302	0	0	0	0
Nitrobacter winogradskyi	0	0	0	0	0
Nitrobacter winogradskyi Nb-255	76	0	0	0	0
Oligotropha	0	0	0	0	0
Oligotropha carboxidovorans	330	0	0	0	0
Rhodopseudomonas	0	0	0	0	0
Rhodopseudomonas palustris	396	0	0	38	32
Rhodopseudomonas palustris BisA53	141	0	0	0	0
Rhodopseudomonas palustris BisB18	99	0	0	0	10
Rhodopseudomonas palustris BisB5	135	11	0	0	0
Rhodopseudomonas palustris CGA009	34	0	0	0	0
Rhodopseudomonas palustris DX-1	80	0	0	0	0
Rhodopseudomonas palustris HaA2	136	0	0	0	0
Rhodopseudomonas palustris TIE-1	27	0	0	0	0
Variibacter	0	0	0	0	0
Variibacter gotjawalensis	39	0	0	0	0
Brucellaceae	6	0	0	0	0
Brucella	131	0	0	0	0
Ochrobactrum	22	0	0	0	0
Ochrobactrum anthropi	21	0	0	0	0
Ochrobactrum sp. A44	10	0	0	0	0
Chelatococcaceae	0	0	0	0	0
Chelatococcus	22	0	0	13	14
Chelatococcus daeguensis	28	0	0	0	0
Chelatococcus sp. CO-6	58	0	0	0	0
Hyphomicrobiaceae	46	1	0	18	14
Blastochloris	100	0	0	20	22
Blastochloris viridis	59	0	0	0	0
Devosia	513	1	0	13	11
Devosia sp. A16	355	0	0	0	0
Devosia sp. H5989	833	13	0	0	0
Devosia sp. I507	554	0	0	0	0
Hyphomicrobium	7	0	0	7	10
Hyphomicrobium denitrificans	1	0	0	14	18
Hyphomicrobium denitrificans 1NES1	17	0	0	0	0
Hyphomicrobium denitrificans ATCC 51888	12	0	0	0	0
Hyphomicrobium nitrativorans	0	0	0	0	0
Hyphomicrobium nitrativorans NL23	30	0	0	17	23
Hyphomicrobium sp. MC1	16	0	0	0	0
Maritalea	0	0	0	0	0
Maritalea myrionectae	10	0	0	0	0
Pelagibacterium	0	0	0	0	0
Pelagibacterium halotolerans	0	0	0	0	0
Pelagibacterium halotolerans B2	77	0	0	0	0
Rhodomicrobium	0	0	0	0	0
Rhodomicrobium vannielii	0	0	0	0	0
Rhodomicrobium vannielii ATCC 17100	24	0	0	0	0
Rhodoplanes	0	0	0	0	0
Rhodoplanes sp. Z2-YC6860	83	0	0	0	11
Methylobacteriaceae	8	0	0	7	10
Methylobacterium	456	0	0	40	41
Methylobacterium aquaticum	58	0	0	0	0
Methylobacterium nodulans	0	0	0	0	0
Methylobacterium nodulans ORS 2060	55	0	0	0	0
Methylobacterium phyllosphaerae	16	0	0	0	0
Methylobacterium radiotolerans	0	0	0	0	0
Methylobacterium radiotolerans JCM 2831	13	0	0	0	0
Methylobacterium sp. 4-46	61	0	0	0	0
Methylobacterium sp. AMS5	20	0	0	0	0
Methylobacterium sp. DM1	27	0	0	0	0
Methylorubrum	0	0	0	0	0
Methylorubrum extorquens	97	0	0	0	0
Methylorubrum extorquens AM1	225	0	0	0	0
Methylorubrum extorquens CM4	11	0	0	0	0
Methylorubrum populi	43	0	0	0	0
Methylorubrum populi BJ001	33	0	0	0	0
Microvirga	2	0	0	0	0
Microvirga ossetica	51	0	0	0	0
Microvirga sp. 17 mud 1-3	40	0	0	0	0
Methylocystaceae	1	0	0	8	17
Methylocystis	8	0	0	0	0
Methylocystis bryophila	20	0	0	0	0
Methylocystis rosea	20	0	0	0	0
Methylocystis sp. SC2	15	0	0	0	0
Methylosinus	0	0	0	0	0
Methylosinus trichosporium	0	0	0	0	0
Methylosinus trichosporium OB3b	39	0	0	0	0
Pleomorphomonas	100	0	0	11	11
Phyllobacteriaceae	99	0	0	16	17
Aminobacter	6	0	0	0	0
Aminobacter aminovorans	90	0	0	0	0
Aminobacter sp. MSH1	99	0	0	0	0
Chelativorans	0	0	0	0	0
Chelativorans sp. BNC1	28	0	0	0	0
Hoeflea	0	0	0	0	0
Hoeflea sp. IMCC20628	571	0	0	0	0
Mesorhizobium	887	0	0	39	67
Mesorhizobium amorphae	0	0	0	0	0
Mesorhizobium amorphae CCNWGS0123	72	0	0	0	0
Mesorhizobium australicum	0	0	0	0	0
Mesorhizobium australicum WSM2073	49	0	0	0	0
Mesorhizobium ciceri	12	0	0	0	0
Mesorhizobium ciceri biovar biserrulae	14	0	0	0	0
Mesorhizobium japonicum	0	0	0	0	0
Mesorhizobium japonicum MAFF 303099	44	0	0	0	0
Mesorhizobium loti	0	0	0	0	0
Mesorhizobium loti NZP2037	47	0	0	0	0
Mesorhizobium oceanicum	181	0	0	0	0
Mesorhizobium opportunistum	0	0	0	0	0
Mesorhizobium opportunistum WSM2075	44	0	0	0	0
Nitratireductor	0	0	0	0	0
Nitratireductor basaltis	21	0	0	0	0
Nitratireductor sp. OM-1	56	0	0	0	0
Phyllobacterium	0	0	0	0	0
Phyllobacterium zundukense	18	0	0	0	0
Rhizobiaceae	330	4	0	8	4
Liberibacter	21	0	0	0	0
Rhizobium/Agrobacterium group	246	1	0	11	8
Agrobacterium	53	0	0	0	11
Agrobacterium rhizogenes	30	0	0	0	0
Agrobacterium sp. RAC06	233	0	0	0	0
Agrobacterium tumefaciens complex	25	0	0	0	0
Agrobacterium fabrum	63	0	0	0	0
Agrobacterium tumefaciens	100	0	0	0	0
Agrobacterium radiobacter K84	39	0	0	0	0
Agrobacterium vitis	0	0	0	0	0
Agrobacterium vitis S4	45	0	0	0	0
Neorhizobium	4	0	0	0	0
Neorhizobium galegae	36	0	0	0	0
Neorhizobium galegae bv. officinalis	0	0	0	0	0
Neorhizobium galegae bv. officinalis bv. officinalis str. HAMBI 1141	64	0	0	0	0
Neorhizobium galegae bv. orientalis	0	0	0	0	0
Neorhizobium galegae bv. orientalis str. HAMBI 540	60	0	0	0	0
Neorhizobium sp. NCHU2750	76	0	0	0	0
Rhizobium	492	12	0	36	38
Rhizobium acidisoli	10	0	0	0	0
Rhizobium etli	35	0	0	0	0
Rhizobium etli 8C-3	19	0	0	0	0
Rhizobium gallicum	24	0	0	0	0
Rhizobium jaguaris	28	0	0	0	0
Rhizobium leguminosarum	95	0	0	0	0
Rhizobium leguminosarum bv. trifolii	10	0	0	0	0
Rhizobium leguminosarum bv. trifolii CB782	19	0	0	0	0
Rhizobium leguminosarum bv. trifolii WSM1325	16	0	0	0	0
Rhizobium leguminosarum bv. trifolii WSM2304	17	0	0	0	0
Rhizobium leguminosarum bv. viciae	24	0	0	0	0
Rhizobium leguminosarum bv. viciae 3841	24	0	0	0	0
Rhizobium phaseoli	87	0	0	0	0
Rhizobium sp. 11515TR	28	0	0	0	0
Rhizobium sp. ACO-34A	177	0	0	0	0
Rhizobium sp. CIAT894	34	0	0	0	0
Rhizobium sp. N324	26	0	0	0	0
Rhizobium sp. NT-26	76	0	0	0	0
Rhizobium sp. NXC14	15	0	0	0	0
Rhizobium sp. NXC24	26	0	0	0	0
Rhizobium sp. S41	27	0	0	0	0
Rhizobium sp. TAL182	11	0	0	0	0
Rhizobium tropici	0	0	0	0	0
Rhizobium tropici CIAT 899	19	0	0	0	0
Shinella	0	0	0	0	0
Shinella sp. HZN7	129	0	0	0	0
Sinorhizobium/Ensifer group	22	0	0	2	7
Ensifer	1	0	0	0	0
Ensifer adhaerens	80	0	0	0	0
Ensifer sojae	0	0	0	0	0
Ensifer sojae CCBAU 05684	48	0	0	0	0
Sinorhizobium	137	0	0	17	17
Sinorhizobium americanum	43	0	0	0	0
Sinorhizobium fredii group	0	0	0	0	0
Sinorhizobium fredii	66	0	0	0	0
Sinorhizobium fredii NGR234	40	0	0	0	0
Sinorhizobium medicae	0	0	0	0	0
Sinorhizobium medicae WSM419	22	0	0	0	0
Sinorhizobium meliloti	157	0	0	0	0
Sinorhizobium sp. RAC02	75	0	0	0	0
Rhodobiaceae	1	0	0	0	0
Parvibaculum	0	0	0	0	0
Parvibaculum lavamentivorans	0	0	0	0	0
Parvibaculum lavamentivorans DS-1	402	0	0	0	0
unclassified Rhodobiaceae	0	0	0	0	0
Rhodobiaceae bacterium	15	0	0	0	0
unclassified Rhizobiales	0	0	0	13	6
Hartmannibacter	0	0	0	0	0
Hartmannibacter diazotrophicus	88	0	0	0	0
Methyloceanibacter	0	0	0	0	0
Methyloceanibacter caenitepidi	20	0	0	23	23
Pseudorhodoplanes	0	0	0	0	0
Pseudorhodoplanes sinuspersici	70	0	0	0	0
Xanthobacteraceae	23	0	0	11	8
Azorhizobium	0	0	0	0	0
Azorhizobium caulinodans	0	0	0	0	0
Azorhizobium caulinodans ORS 571	86	0	0	0	0
Starkeya	0	0	0	0	0
Starkeya novella	0	0	0	0	0
Starkeya novella DSM 506	123	0	0	0	14
Xanthobacter	0	0	0	0	0
Xanthobacter autotrophicus	0	0	0	0	0
Xanthobacter autotrophicus Py2	254	0	0	0	0
Rhodobacterales	13	0	0	4	3
Hyphomonadaceae	8	0	0	0	0
Glycocaulis	0	0	0	0	0
Glycocaulis alkaliphilus	37	0	0	0	0
Hirschia	0	0	0	0	0
Hirschia baltica	0	0	0	0	0
Hirschia baltica ATCC 49814	11	0	0	0	0
Hyphomonas	21	0	0	0	0
Hyphomonas neptunium	0	0	0	0	0
Hyphomonas neptunium ATCC 15444	5202	0	0	0	0
Hyphomonas sp. Mor2	47	0	0	0	0
Maricaulis	0	0	0	0	0
Maricaulis maris	0	0	0	0	0
Maricaulis maris MCS10	37	0	0	0	0
Rhodobacteraceae	594	0	0	38	47
Antarctobacter	0	0	0	0	0
Antarctobacter heliothermus	24	0	0	0	0
Celeribacter	0	0	0	0	0
Celeribacter ethanolicus	28	0	0	0	0
Celeribacter indicus	19	0	0	0	0
Celeribacter manganoxidans	27	0	0	0	0
Celeribacter marinus	10	0	0	0	0
Confluentimicrobium	0	0	0	0	0
Confluentimicrobium sp. EMB200-NS6	45	0	0	0	0
Defluviimonas	0	0	0	0	0
Defluviimonas alba	45	0	0	0	0
Dinoroseobacter	0	0	0	0	0
Dinoroseobacter shibae	0	0	0	0	0
Dinoroseobacter shibae DFL 12 = DSM 16493	26	0	0	0	0
Jannaschia	0	0	0	0	0
Jannaschia sp. CCS1	16	0	0	0	0
Ketogulonicigenium	8	0	0	0	0
Ketogulonicigenium vulgare	35	0	0	0	0
Labrenzia	25	0	0	0	0
Labrenzia sp. CP4	17	0	0	0	0
Labrenzia sp. VG12	39	0	0	0	0
Leisingera	21	0	0	0	0
Leisingera methylohalidivorans	0	0	0	0	0
Leisingera methylohalidivorans DSM 14336	19	0	0	0	0
Marinovum	0	0	0	0	0
Marinovum algicola	0	0	0	0	0
Marinovum algicola DG 898	42	0	0	0	0
Octadecabacter	19	0	0	0	0
Pannonibacter	0	0	0	0	0
Pannonibacter phragmitetus	78	0	0	0	14
Pannonibacter phragmitetus BB	21	0	0	0	0
Paracoccus	271	0	0	0	10
Paracoccus aminophilus	0	0	0	0	0
Paracoccus aminophilus JCM 7686	27	0	0	0	0
Paracoccus aminovorans	47	0	0	0	0
Paracoccus contaminans	31	0	0	0	0
Paracoccus denitrificans	50	0	0	0	0
Paracoccus mutanolyticus	13	0	0	0	0
Paracoccus sp. BM15	35	0	0	0	0
Paracoccus sp. CBA4604	39	0	0	0	0
Paracoccus yeei	71	0	0	0	0
Paracoccus zhejiangensis	53	0	0	0	0
Pelagibaca	0	0	0	0	0
Pelagibaca abyssi	39	0	0	0	0
Phaeobacter	91	0	0	0	0
Phaeobacter gallaeciensis	55	0	0	0	0
Phaeobacter inhibens	52	0	0	0	0
Phaeobacter piscinae	28	0	0	0	0
Rhodobaca	0	0	0	0	0
Rhodobaca barguzinensis	13	0	0	0	0
Rhodobacter	12	0	0	12	10
Rhodobacter capsulatus	0	0	0	0	0
Rhodobacter capsulatus SB 1003	33	0	0	0	0
Rhodobacter sp. CZR27	28	0	0	0	0
Rhodobacter sp. LPB0142	32	0	0	0	0
Rhodobacter sphaeroides	165	0	0	0	0
Rhodovulum	15	0	0	0	0
Rhodovulum sp. MB263	19	0	0	0	0
Rhodovulum sp. P5	29	0	0	0	0
Rhodovulum sulfidophilum	29	0	0	0	0
Roseibacterium	0	0	0	0	0
Roseibacterium elongatum	0	0	0	0	0
Roseibacterium elongatum DSM 19469	31	0	0	0	0
Roseobacter	9	0	0	0	0
Roseobacter denitrificans	27	0	0	0	0
Roseovarius	0	0	0	0	0
Roseovarius mucosus	1126	0	0	0	0
Ruegeria	13	0	0	0	0
Ruegeria pomeroyi	0	0	0	0	0
Ruegeria pomeroyi DSS-3	30	0	0	0	0
Ruegeria sp. TM1040	12	0	0	0	0
Sagittula	0	0	0	0	0
Sagittula sp. P11	49	0	0	0	0
Salipiger	0	0	0	0	0
Salipiger profundus	41	0	0	0	0
Sedimentitalea	12	0	0	0	0
Silicimonas	0	0	0	0	0
Silicimonas algicola	46	0	0	0	0
Sulfitobacter	5	0	0	0	0
Sulfitobacter pseudonitzschiae	29	0	0	0	0
Sulfitobacter sp. AM1-D1	32	0	0	0	0
Sulfitobacter sp. SK011	14	0	0	0	0
Sulfitobacter sp. SK012	40	0	0	0	0
Sulfitobacter sp. SK025	32	0	0	0	0
Tabrizicola	22	0	0	0	0
Tateyamaria	0	0	0	0	0
Tateyamaria omphalii	18	0	0	0	0
Thalassococcus	0	0	0	0	0
Thalassococcus sp. SH-1	58	0	0	0	0
Thioclava	0	0	0	0	0
Thioclava nitratireducens	26	0	0	0	0
unclassified Rhodobacteraceae	0	0	0	0	0
Rhodobacteraceae bacterium	14	0	0	0	0
Rhodobacteraceae bacterium QY30	21	0	0	0	0
Yangia	7	0	0	0	0
Yangia pacifica	47	0	0	0	0
Yangia sp. CCB-MM3	35	0	0	0	0
Yoonia	0	0	0	0	0
Yoonia vestfoldensis	29	0	0	0	0
Rhodospirillales	32	0	0	2	1
Acetobacteraceae	75	0	0	13	14
Acetobacter	29	0	0	0	0
Acetobacter pasteurianus	21	0	0	0	0
Acetobacter persici	13	0	0	0	0
Acidiphilium	32	0	0	0	0
Acidisphaera	0	0	0	0	0
Acidisphaera sp. G45-3	16	0	0	0	0
Asaia	0	0	0	0	0
Asaia bogorensis	0	0	0	0	0
Asaia bogorensis NBRC 16594	11	0	0	0	0
Gluconacetobacter	0	0	0	0	0
Gluconacetobacter diazotrophicus	0	0	0	0	0
Gluconacetobacter diazotrophicus PA1 5	29	0	0	0	0
Gluconobacter	3	0	0	0	0
Gluconobacter oxydans	17	0	0	0	0
Granulibacter	0	0	0	0	0
Granulibacter bethesdensis	34	0	0	0	0
Komagataeibacter	16	0	0	0	0
Komagataeibacter medellinensis	0	0	0	0	0
Komagataeibacter medellinensis NBRC 3288	13	0	0	0	0
Komagataeibacter nataicola	16	0	0	0	0
Komagataeibacter xylinus	8	0	0	0	0
Komagataeibacter xylinus E25	12	0	0	0	0
Roseomonas	26	0	0	0	0
Roseomonas gilardii	44	0	0	0	0
Roseomonas sp. FDAARGOS_362	41	0	0	0	0
Rhodospirillaceae	90	0	0	14	25
Azospirillum	268	0	0	15	32
Azospirillum brasilense	131	0	0	0	0
Azospirillum lipoferum	10	0	0	0	0
Azospirillum lipoferum 4B	67	0	0	0	0
Azospirillum sp. B510	71	0	0	0	0
Azospirillum sp. M2T2B2	59	0	0	0	0
Azospirillum sp. TSH58	61	0	0	0	0
Azospirillum thiophilum	89	0	0	0	0
Magnetospira	0	0	0	0	0
Magnetospira sp. QH-2	46	0	0	0	0
Magnetospirillum	97	0	0	0	14
Magnetospirillum gryphiswaldense	64	0	0	0	0
Magnetospirillum gryphiswaldense MSR-1	0	0	0	0	0
Magnetospirillum gryphiswaldense MSR-1 v2	31	0	0	0	0
Magnetospirillum magneticum	0	0	0	0	0
Magnetospirillum magneticum AMB-1	87	0	0	0	0
Magnetospirillum sp. ME-1	80	0	0	0	0
Magnetospirillum sp. XM-1	102	0	0	0	0
Nitrospirillum	0	0	0	0	0
Nitrospirillum amazonense	0	0	0	0	0
Nitrospirillum amazonense CBAmc	89	0	0	0	0
Niveispirillum	0	0	0	0	0
Niveispirillum cyanobacteriorum	53	0	0	0	0
Pararhodospirillum	0	0	0	0	0
Pararhodospirillum photometricum	0	0	0	0	0
Pararhodospirillum photometricum DSM 122	37	0	0	0	0
Rhodospirillum	0	0	0	0	0
Rhodospirillum centenum	0	0	0	0	0
Rhodospirillum centenum SW	89	0	0	0	0
Rhodospirillum rubrum	39	0	0	0	0
Thalassospira	50	0	0	0	0
Thalassospira indica	142	0	0	0	0
Thalassospira marina	41	0	0	0	0
Thalassospira xiamenensis	0	0	0	0	0
Thalassospira xiamenensis M-5 = DSM 17429	2479	0	0	0	0
Tistrella	0	0	0	0	0
Tistrella mobilis	0	0	0	0	0
Tistrella mobilis KA081020-065	117	0	0	0	0
Rickettsiales	4	0	0	0	0
Anaplasmataceae	23	0	0	0	0
Wolbachieae	0	0	0	0	0
Wolbachia	20	0	0	0	0
Candidatus Midichloriaceae	16	0	0	0	0
Rickettsiaceae	2	0	0	0	0
Rickettsieae	2	0	0	0	0
Rickettsia	37	0	0	0	0
Sphingomonadales	342	0	0	5	9
Erythrobacteraceae	56	0	0	0	0
Altererythrobacter	7	0	0	0	0
Altererythrobacter atlanticus	24	0	0	0	0
Altererythrobacter dongtanensis	41	0	0	0	0
Altererythrobacter epoxidivorans	13	0	0	0	0
Altererythrobacter ishigakiensis	12	0	0	0	0
Altererythrobacter mangrovi	27	0	0	0	0
Altererythrobacter marensis	24	0	0	0	0
Altererythrobacter namhicola	17	0	0	0	0
Altererythrobacter sp. B11	34	0	0	0	0
Croceicoccus	3	0	0	0	0
Croceicoccus marinus	27	0	0	0	0
Croceicoccus naphthovorans	32	0	0	0	0
Erythrobacter	15	0	0	0	0
Erythrobacter flavus	32	0	0	0	0
Erythrobacter gangjinensis	14	0	0	0	0
Erythrobacter litoralis	24	0	0	0	0
Erythrobacter litoralis HTCC2594	39	0	0	0	0
Erythrobacter seohaensis	26	0	0	0	0
Porphyrobacter	12	0	0	0	0
Porphyrobacter HT-58-2	40	0	0	0	0
Porphyrobacter neustonensis	33	0	0	0	0
Porphyrobacter sp. LM 6	19	0	0	0	0
Sphingomonadaceae	642	2	0	30	32
Blastomonas	582	0	0	0	0
Blastomonas fulva	195	0	0	0	0
Blastomonas sp. RAC04	271	0	0	0	0
Citromicrobium	0	0	0	0	0
Citromicrobium sp. JL477	31	0	0	0	0
Novosphingobium	74	0	0	0	0
Novosphingobium aromaticivorans	0	0	0	0	0
Novosphingobium aromaticivorans DSM 12444	35	0	0	0	0
Novosphingobium pentaromativorans	0	0	0	0	0
Novosphingobium pentaromativorans US6-1	17	0	0	0	0
Novosphingobium resinovorum	99	0	0	0	0
Novosphingobium sp. P6W	63	0	0	0	0
Novosphingobium sp. PP1Y	25	0	0	0	0
Novosphingobium sp. THN1	51	0	0	0	0
Novosphingobium tardaugens	0	0	0	0	0
Novosphingobium tardaugens NBRC 16725	15	0	0	0	0
Rhizorhabdus	0	0	0	0	0
Rhizorhabdus dicambivorans	108	0	0	0	0
Sphingobium	194	2	0	0	0
Sphingobium amiense	34	0	0	0	0
Sphingobium baderi	19	0	0	0	0
Sphingobium chlorophenolicum	0	0	0	0	0
Sphingobium chlorophenolicum L-1	10	0	0	0	0
Sphingobium cloacae	26	0	0	0	0
Sphingobium herbicidovorans	20	0	0	0	0
Sphingobium hydrophobicum	74	0	0	0	0
Sphingobium japonicum	0	0	0	0	0
Sphingobium japonicum UT26S	11	0	0	0	0
Sphingobium sp. EP60837	18	0	0	0	0
Sphingobium sp. RAC03	190	0	0	0	0
Sphingobium sp. SYK-6	56	0	0	0	0
Sphingobium sp. TKS	22	0	0	0	0
Sphingobium sp. YBL2	26	0	0	0	0
Sphingobium sp. YG1	65	15	0	0	0
Sphingobium yanoikuyae	109	0	0	0	0
Sphingomonas	223	0	0	0	22
Sphingomonas hengshuiensis	45	0	0	0	0
Sphingomonas koreensis	68	0	0	0	0
Sphingomonas melonis	31	0	0	0	0
Sphingomonas panacis	49	0	0	0	0
Sphingomonas sanxanigenens	0	0	0	0	0
Sphingomonas sanxanigenens DSM 19645 = NX02	61	0	0	0	0
Sphingomonas sp. Cra20	26	0	0	0	0
Sphingomonas sp. JJ-A5	19	0	0	0	0
Sphingomonas sp. KC8	37	0	0	0	0
Sphingomonas sp. LK11	28	0	0	0	0
Sphingomonas sp. LM7	40	0	0	0	0
Sphingomonas sp. MM-1	46	0	0	0	0
Sphingomonas sp. NIC1	30	0	0	0	0
Sphingomonas taxi	41	0	0	0	0
Sphingomonas wittichii	0	0	0	0	0
Sphingomonas wittichii DC-6	36	0	0	0	0
Sphingomonas wittichii RW1	31	0	0	0	0
Sphingopyxis	138	0	0	0	0
Sphingopyxis alaskensis	0	0	0	0	0
Sphingopyxis alaskensis RB2256	45	0	0	0	0
Sphingopyxis fribergensis	97	0	0	0	0
Sphingopyxis granuli	30	0	0	0	0
Sphingopyxis macrogoltabida	148	0	0	0	0
Sphingopyxis sp. 113P3	42	0	0	0	0
Sphingopyxis sp. MG	24	0	0	0	0
Sphingopyxis sp. QXT-31	50	0	0	0	0
Sphingorhabdus	255	0	0	0	0
Sphingorhabdus flavimaris	256	0	0	0	0
Sphingorhabdus sp. M41	393	0	0	0	0
Sphingorhabdus sp. YGSMI21	277	0	0	0	0
Sphingosinicella	0	0	0	0	0
Sphingosinicella microcystinivorans	106	0	0	0	0
Sphingosinicella sp. BN140058	46	0	0	0	0
Zymomonas	0	0	0	0	0
Zymomonas mobilis	0	0	0	0	0
Zymomonas mobilis subsp. mobilis	21	0	0	0	0
unclassified Alphaproteobacteria	6	0	0	13	0
Micavibrio	0	0	0	0	0
Micavibrio aeruginosavorus	16	0	0	0	0
Micavibrio aeruginosavorus ARL-13	11	0	0	0	0
Phreatobacter	0	0	0	0	0
Phreatobacter cathodiphilus	98	0	0	0	0
Polymorphum	0	0	0	0	0
Polymorphum gilvum	0	0	0	0	0
Polymorphum gilvum SL003B-26A1	88	0	0	0	0
unclassified Alphaproteobacteria (miscellaneous)	0	0	0	0	0
Alphaproteobacteria bacterium	53	0	0	0	0
Betaproteobacteria	13639	67	0	22	24
Burkholderiales	60554	376	0	29	23
Alcaligenaceae	1425	7	0	12	7
Achromobacter	1681	5	0	0	0
Achromobacter denitrificans	407	0	0	0	0
Achromobacter insolitus	211	0	0	0	0
Achromobacter sp. AONIH1	397	0	0	0	0
Achromobacter spanius	13207	0	0	0	0
Achromobacter xylosoxidans	1340	14	0	0	0
Achromobacter xylosoxidans A8	164	0	0	0	0
Advenella	7	0	0	0	0
Advenella kashmirensis	0	0	0	0	0
Advenella kashmirensis WT001	28	0	0	0	0
Advenella mimigardefordensis	0	0	0	0	0
Advenella mimigardefordensis DPN7	27	0	0	0	0
Alcaligenes	25	0	0	0	0
Alcaligenes aquatilis	25	0	0	0	0
Alcaligenes faecalis	116	0	0	0	0
Bordetella	1436	30	0	0	11
Bordetella avium	72	0	0	0	0
Bordetella bronchialis	179	0	0	0	0
Bordetella bronchiseptica	231	0	0	0	0
Bordetella flabilis	174	0	0	0	0
Bordetella genomosp. 13	332	0	0	0	0
Bordetella genomosp. 6	26	0	0	0	0
Bordetella genomosp. 8	153	0	0	0	0
Bordetella genomosp. 9	140	0	0	0	0
Bordetella hinzii	493	0	0	0	0
Bordetella holmesii	199	0	0	0	0
Bordetella parapertussis	255	0	0	0	0
Bordetella parapertussis Bpp5	97	0	0	0	0
Bordetella pertussis	2022	0	0	0	0
Bordetella petrii	413	0	0	0	0
Bordetella pseudohinzii	293	0	0	0	0
Bordetella sp. H567	127	0	0	0	0
Bordetella sp. J329	2033	43	0	0	0
Bordetella trematum	264	0	0	0	0
Castellaniella	0	0	0	0	0
Castellaniella defragrans	0	0	0	0	0
Castellaniella defragrans 65Phen	502	0	0	0	0
Oligella	0	0	0	0	0
Oligella urethralis	23	0	0	0	0
Orrella	0	0	0	0	0
Orrella dioscoreae	456	0	0	0	0
Pigmentiphaga	438	0	0	0	0
Pusillimonas	214	0	0	0	0
Pusillimonas sp. T7-7	64	0	0	0	0
Taylorella	9	0	0	0	0
Taylorella equigenitalis	16	0	0	0	0
Burkholderiaceae	3942	43	0	15	28
Burkholderia	3566	21	0	15	16
Burkholderia cepacia complex	6356	75	0	0	13
[Pseudomonas] mesoacidophila	238	12	0	0	0
Burkholderia ambifaria	19	0	0	0	0
Burkholderia ambifaria AMMD	62	0	0	0	0
Burkholderia ambifaria MC40-6	57	0	0	0	0
Burkholderia cenocepacia	525	0	0	0	0
Burkholderia cenocepacia J2315	10	0	0	0	0
Burkholderia cenocepacia MC0-3	15	0	0	0	0
Burkholderia cepacia	245	0	0	0	0
Burkholderia cepacia GG4	75	0	0	0	0
Burkholderia cepacia JBK9	71	0	0	0	0
Burkholderia contaminans	64	0	0	0	0
Burkholderia diffusa	57	0	0	0	0
Burkholderia dolosa	199	0	0	0	0
Burkholderia lata	148	0	0	0	0
Burkholderia latens	26	0	0	0	0
Burkholderia metallica	64	0	0	0	0
Burkholderia multivorans	678	0	0	0	0
Burkholderia multivorans ATCC 17616	45	0	0	0	0
Burkholderia pseudomultivorans	48	0	0	0	0
Burkholderia pyrrocinia	154	0	0	0	0
Burkholderia seminalis	66	0	0	0	0
Burkholderia sp. LA-2-3-30-S1-D2	63	0	0	0	0
Burkholderia sp. MSMB0856	62	0	0	0	0
Burkholderia sp. NRF60-BP8	56	0	0	0	0
Burkholderia stabilis	199	0	0	0	0
Burkholderia stagnalis	440	10	0	0	0
Burkholderia territorii	128	0	0	0	0
Burkholderia ubonensis	1032	26	0	0	0
Burkholderia ubonensis MSMB22	37	0	0	0	0
Burkholderia vietnamiensis	211	0	0	0	0
Burkholderia gladioli	504	0	0	0	0
Burkholderia gladioli BSR3	38	0	0	0	0
Burkholderia gladioli pv. gladioli	24	0	0	0	0
Burkholderia glumae	118	0	0	0	0
Burkholderia glumae PG1	23	0	0	0	0
Burkholderia insecticola	76	0	0	0	0
Burkholderia plantarii	13	0	0	0	0
Burkholderia sp. Bp7605	82	0	0	0	0
Burkholderia sp. CCGE1001	25	0	0	0	0
Burkholderia sp. CCGE1002	72	0	0	0	0
Burkholderia sp. CCGE1003	31	0	0	0	0
Burkholderia sp. HB1	16	0	0	0	0
Burkholderia sp. IDO3	343	0	0	0	0
Burkholderia sp. OLGA172	87	0	0	0	0
Burkholderia sp. PAMC 26561	22	0	0	0	0
Burkholderia sp. PAMC 28687	10	0	0	0	0
Burkholderia sp. RPE67	33	0	0	0	0
Burkholderia sp. YI23	45	0	0	0	0
pseudomallei group	1413	9	0	0	0
Burkholderia mallei	23	0	0	0	0
Burkholderia oklahomensis	127	0	0	0	0
Burkholderia pseudomallei	528	10	0	0	0
Burkholderia pseudomallei MSHR305	12	0	0	0	0
Burkholderia pseudomallei Pasteur 52237	16	0	0	0	0
Burkholderia pseudomallei TSV 48	18	0	0	0	0
Burkholderia sp. BDU6	41	0	0	0	0
Burkholderia sp. BDU8	35	0	0	0	0
Burkholderia sp. MSMB0266	12	0	0	0	0
Burkholderia thailandensis	342	0	0	0	0
Cupriavidus	1168	0	0	0	0
Cupriavidus basilensis	514	0	0	0	0
Cupriavidus gilardii	0	0	0	0	0
Cupriavidus gilardii CR3	347	0	0	0	0
Cupriavidus metallidurans	965	0	0	0	0
Cupriavidus metallidurans CH34	158	0	0	0	0
Cupriavidus necator	682	0	0	0	0
Cupriavidus necator H16	242	0	0	0	0
Cupriavidus necator N-1	343	0	0	0	0
Cupriavidus pauculus	390	0	0	0	0
Cupriavidus pinatubonensis	0	0	0	0	0
Cupriavidus pinatubonensis JMP134	186	0	0	0	0
Cupriavidus sp. USMAA1020	12	0	0	0	0
Cupriavidus sp. USMAA2-4	36	0	0	0	0
Cupriavidus sp. USMAHM13	20	0	0	0	0
Lautropia	0	0	0	0	0
Lautropia mirabilis	123007	0	0	0	0
Pandoraea	223	16	0	0	0
Pandoraea apista	259	0	0	0	0
Pandoraea faecigallinarum	84	0	0	0	0
Pandoraea norimbergensis	84	0	0	0	0
Pandoraea oxalativorans	47	0	0	0	0
Pandoraea pnomenusa	282	0	0	0	0
Pandoraea pnomenusa 3kgm	31	0	0	0	0
Pandoraea pulmonicola	137	0	0	0	0
Pandoraea sputorum	56	0	0	0	0
Pandoraea thiooxydans	112	0	0	0	0
Pandoraea vervacti	87	0	0	0	0
Paraburkholderia	222	2	0	0	0
Paraburkholderia aromaticivorans	932	17	0	0	0
Paraburkholderia caffeinilytica	48	0	0	0	0
Paraburkholderia caledonica	33	0	0	0	0
Paraburkholderia caribensis	74	0	0	0	0
Paraburkholderia caribensis MBA4	25	0	0	0	0
Paraburkholderia fungorum	84	0	0	0	0
Paraburkholderia graminis	26	0	0	0	0
Paraburkholderia hospita	53	0	0	0	0
Paraburkholderia phenoliruptrix	0	0	0	0	0
Paraburkholderia phenoliruptrix BR3459a	19	0	0	0	0
Paraburkholderia phymatum	0	0	0	0	0
Paraburkholderia phymatum STM815	51	0	0	0	0
Paraburkholderia phytofirmans	0	0	0	0	0
Paraburkholderia phytofirmans PsJN	67	0	0	0	0
Paraburkholderia rhizoxinica	0	0	0	0	0
Paraburkholderia rhizoxinica HKI 454	41	0	0	0	0
Paraburkholderia sp. SOS3	71	0	0	0	0
Paraburkholderia sprentiae	0	0	0	0	0
Paraburkholderia sprentiae WSM5005	61	0	0	0	0
Paraburkholderia terrae	21	0	0	0	0
Paraburkholderia terricola	98	0	0	0	0
Paraburkholderia xenovorans	0	0	0	0	0
Paraburkholderia xenovorans LB400	58	0	0	0	0
Polynucleobacter	25	0	0	0	0
Polynucleobacter asymbioticus	24	0	0	0	0
Polynucleobacter difficilis	12	0	0	0	0
Polynucleobacter duraquae	21	0	0	0	0
Polynucleobacter necessarius	118	0	0	0	0
Ralstonia	1200	12	0	0	0
Ralstonia insidiosa	335	0	0	0	0
Ralstonia mannitolilytica	224	0	0	0	0
Ralstonia pickettii	86	0	0	0	0
Ralstonia pickettii 12D	86	0	0	0	0
Ralstonia pickettii 12J	136	0	0	0	0
Ralstonia pseudosolanacearum	22	0	0	0	0
Ralstonia solanacearum	2705	0	0	0	0
Ralstonia solanacearum PSI07	15	0	0	0	0
Comamonadaceae	114684	1145	0	51	78
Acidovorax	9363	24	0	18	16
Acidovorax avenae	0	0	0	0	0
Acidovorax avenae subsp. avenae	0	0	0	0	0
Acidovorax avenae subsp. avenae ATCC 19860	2912	0	0	0	0
Acidovorax carolinensis	6862	0	0	0	0
Acidovorax citrulli	2902	0	0	0	0
Acidovorax citrulli AAC00-1	18	0	0	0	0
Acidovorax ebreus	0	0	0	0	0
Acidovorax ebreus TPSY	757	0	0	0	0
Acidovorax sp. JS42	1018	13	0	0	0
Acidovorax sp. KKS102	4052	0	0	0	0
Acidovorax sp. RAC01	3938	0	0	0	0
Acidovorax sp. T1	2627	0	0	0	0
Alicycliphilus	0	0	0	0	0
Alicycliphilus denitrificans	5186	11	0	0	0
Alicycliphilus denitrificans BC	485	0	0	0	0
Alicycliphilus denitrificans K601	440	0	0	0	0
Candidatus Symbiobacter	0	0	0	0	0
Candidatus Symbiobacter mobilis	0	0	0	0	0
Candidatus Symbiobacter mobilis CR	186	0	0	0	0
Comamonas	166	1	0	0	0
Comamonas kerstersii	869	0	0	0	0
Comamonas serinivorans	2706	0	0	0	0
Comamonas testosteroni	1725	17	0	0	0
Comamonas testosteroni CNB-1	0	0	0	0	0
Comamonas testosteroni CNB-2	471	0	0	0	0
Comamonas testosteroni P19	490	0	0	0	0
Comamonas testosteroni TK102	1733	0	0	0	0
Delftia	927733	24181	0	11	0
Delftia acidovorans	0	0	0	0	0
Delftia acidovorans SPH-1	89532	2473	0	0	0
Delftia sp. Cs1-4	44725	1024	0	0	0
Delftia sp. HK171	50204	1288	0	0	0
Delftia tsuruhatensis	1106245	28637	0	0	0
Diaphorobacter	0	0	0	0	0
Diaphorobacter polyhydroxybutyrativorans	622	0	0	0	0
Hydrogenophaga	1460	0	0	0	12
Hydrogenophaga crassostreae	2266	0	0	0	0
Hydrogenophaga sp. PBC	9733	12	0	0	0
Hydrogenophaga sp. RAC07	76634	16	0	0	0
Limnohabitans	96	0	0	0	0
Limnohabitans sp. 103DPR2	608	0	0	0	0
Limnohabitans sp. 63ED37-2	2013	0	0	0	0
Melaminivora	501	0	0	0	0
Melaminivora sp. SC2-7	3803	0	0	0	0
Melaminivora sp. SC2-9	3485	0	0	0	0
Ottowia	37	0	0	0	0
Ottowia oryzae	2508	0	0	0	0
Ottowia sp. oral taxon 894	26777	0	0	0	0
Polaromonas	254	0	0	0	0
Polaromonas naphthalenivorans	0	0	0	0	0
Polaromonas naphthalenivorans CJ2	4082	0	0	0	0
Polaromonas sp. JS666	4211	0	0	0	0
Ramlibacter	0	0	0	0	0
Ramlibacter tataouinensis	7740	0	0	0	0
Ramlibacter tataouinensis TTB310	11036	0	0	0	0
Rhodoferax	761	0	0	0	0
Rhodoferax antarcticus	1418	0	0	0	0
Rhodoferax ferrireducens	0	0	0	0	0
Rhodoferax ferrireducens T118	2416	0	0	0	0
Rhodoferax koreense	7663	0	0	0	0
Rhodoferax saidenbachensis	4804	0	0	0	0
Simplicispira	0	0	0	0	0
Simplicispira suum	1978	0	0	0	0
unclassified Comamonadaceae	269	0	0	0	0
Comamonadaceae bacterium A1	1205	0	0	0	0
Comamonadaceae bacterium B1	1400	0	0	0	0
Variovorax	5039	0	0	0	0
Variovorax boronicumulans	3471	0	0	0	0
Variovorax paradoxus	2028	0	0	0	0
Variovorax paradoxus B4	2511	0	0	0	0
Variovorax paradoxus EPS	2145	0	0	0	0
Variovorax paradoxus S110	2867	0	0	0	0
Variovorax sp. PAMC 28711	1918	0	0	0	0
Variovorax sp. PMC12	3221	0	0	0	0
Verminephrobacter	0	0	0	0	0
Verminephrobacter eiseniae	0	0	0	0	0
Verminephrobacter eiseniae EF01-2	2095	0	0	0	0
Oxalobacteraceae	604	0	0	0	0
Collimonas	88	0	0	0	0
Collimonas arenae	127	0	0	0	0
Collimonas fungivorans	130	0	0	0	0
Collimonas fungivorans Ter331	119	0	0	0	0
Collimonas pratensis	167	0	0	0	0
Herbaspirillum	316	0	0	0	0
Herbaspirillum hiltneri	0	0	0	0	0
Herbaspirillum hiltneri N3	175	0	0	0	0
Herbaspirillum robiniae	520	0	0	0	0
Herbaspirillum rubrisubalbicans	212	0	0	0	0
Herbaspirillum rubrisubalbicans M1	26	0	0	0	0
Herbaspirillum seropedicae	406	0	0	0	0
Herbaspirillum sp. meg3	99	0	0	0	0
Herminiimonas	2	0	0	0	0
Herminiimonas arsenicoxydans	108	0	0	0	0
Herminiimonas arsenitoxidans	31	0	0	0	0
Janthinobacterium	359	0	0	0	0
Janthinobacterium agaricidamnosum	90	0	0	0	0
Janthinobacterium agaricidamnosum NBRC 102515 = DSM 9628	135	0	0	0	0
Janthinobacterium sp. 1_2014MBL_MicDiv	138	0	0	0	0
Janthinobacterium sp. B9-8	19	0	0	0	0
Janthinobacterium sp. LM6	94	0	0	0	0
Janthinobacterium sp. Marseille	60	0	0	0	0
Janthinobacterium svalbardensis	92	0	0	0	0
Massilia	335	0	0	0	0
Massilia armeniaca	241	0	0	0	0
Massilia oculi	312	0	0	0	0
Massilia putida	306	0	0	0	0
Massilia sp. NR 4-1	276	0	0	0	0
Massilia sp. WG5	386	0	0	0	0
Massilia sp. YMA4	262	0	0	0	0
Massilia violaceinigra	318	0	0	0	0
Oxalobacter	0	0	0	0	0
Oxalobacter formigenes	34	0	0	0	0
Undibacterium	0	0	0	0	0
Undibacterium parvum	25	0	0	0	0
unclassified Burkholderiales	411	3	0	2	3
[Polyangium] brachysporum	1490	0	0	0	0
Burkholderiales Genera incertae sedis	1527	1	0	10	17
Aquabacterium	0	0	0	0	0
Aquabacterium olei	1938	11	0	0	0
Leptothrix	0	0	0	0	0
Leptothrix cholodnii	0	0	0	0	0
Leptothrix cholodnii SP-6	3029	0	0	0	0
Methylibium	2508	0	0	0	0
Methylibium petroleiphilum	0	0	0	0	0
Methylibium petroleiphilum PM1	1254	0	0	0	0
Mitsuaria	0	0	0	0	0
Mitsuaria sp. 7	1202	0	0	0	0
Paucibacter	0	0	0	0	0
Paucibacter sp. KCTC 42545	1016	0	0	0	0
Rhizobacter	0	0	0	0	0
Rhizobacter gummiphilus	1766	0	0	0	0
Roseateles	0	0	0	0	0
Roseateles depolymerans	1287	0	0	0	0
Rubrivivax	0	0	0	0	0
Rubrivivax gelatinosus	0	0	0	0	0
Rubrivivax gelatinosus IL144	1867	0	0	0	0
Thiomonas	0	0	0	0	0
Thiomonas intermedia	656	0	0	0	0
Thiomonas intermedia K12	451	0	0	0	0
unclassified Burkholderiales (miscellaneous)	10	0	0	0	0
Burkholderiales bacterium GJ-E10	136	0	0	0	0
Neisseriales	228	0	0	10	0
Chromobacteriaceae	67	0	0	0	0
Aquaspirillum	0	0	0	0	0
Aquaspirillum sp. LM1	130	0	0	0	0
Aquitalea	0	0	0	0	0
Aquitalea magnusonii	125	0	0	0	0
Chromobacterium group	0	0	0	0	0
Chromobacterium	140	0	0	0	0
Chromobacterium rhizoryzae	101	0	0	0	0
Chromobacterium sp. ATCC 53434	91	0	0	0	0
Chromobacterium vaccinii	158	0	0	0	0
Chromobacterium violaceum	101	0	0	0	0
Chromobacterium violaceum ATCC 12472	15	0	0	0	0
Iodobacter	15	0	0	0	0
Jeongeupia	0	0	0	0	0
Jeongeupia sp. USM3	127	0	0	0	0
Laribacter	0	0	0	0	0
Laribacter hongkongensis	129	0	0	0	0
Laribacter hongkongensis HLHK9	32	0	0	0	0
Pseudogulbenkiania	0	0	0	0	0
Pseudogulbenkiania sp. NH8B	217	0	0	0	0
Neisseriaceae	9388	0	0	0	0
Eikenella	0	0	0	0	0
Eikenella corrodens	17566	0	0	0	0
Kingella	0	0	0	0	0
Kingella kingae	29613	0	0	0	0
Neisseria	263402	13	0	0	0
Neisseria animalis	611	0	0	0	0
Neisseria animaloris	351	0	0	0	0
Neisseria canis	251	0	0	0	0
Neisseria cinerea	172921	0	0	0	0
Neisseria elongata	78452	0	0	0	0
Neisseria elongata subsp. glycolytica	15794	0	0	0	0
Neisseria elongata subsp. glycolytica ATCC 29315	62	0	0	0	0
Neisseria gonorrhoeae	32981	0	0	0	0
Neisseria gonorrhoeae FA 1090	66	0	0	0	0
Neisseria lactamica	13771	0	0	0	0
Neisseria lactamica 020-06	4233	0	0	0	0
Neisseria meningitidis	173189	0	0	0	0
Neisseria meningitidis alpha14	2268	0	0	0	0
Neisseria meningitidis G2136	58	0	0	0	0
Neisseria meningitidis LNP21362	169	0	0	0	0
Neisseria meningitidis M01-240149	108	0	0	0	0
Neisseria meningitidis M01-240355	1003	0	0	0	0
Neisseria meningitidis M04-240196	85	0	0	0	0
Neisseria meningitidis M0579	212	0	0	0	0
Neisseria meningitidis NZ-05/33	28	0	0	0	0
Neisseria meningitidis serogroup A	0	0	0	0	0
Neisseria meningitidis Z2491	307	0	0	0	0
Neisseria meningitidis serogroup B	0	0	0	0	0
Neisseria meningitidis alpha710	404	0	0	0	0
Neisseria meningitidis H44/76	38	0	0	0	0
Neisseria meningitidis MC58	18	0	0	0	0
Neisseria meningitidis serogroup C	36	0	0	0	0
Neisseria meningitidis 053442	1464	0	0	0	0
Neisseria meningitidis 8013	738	0	0	0	0
Neisseria meningitidis FAM18	27	0	0	0	0
Neisseria meningitidis WUE 2594	305	0	0	0	0
Neisseria mucosa	28951	0	0	0	0
Neisseria polysaccharea	15777	0	0	0	0
Neisseria sicca	30418	0	0	0	0
Neisseria sp. 10022	550	0	0	0	0
Neisseria sp. 10023	697	0	0	0	0
Neisseria sp. KEM232	1727	0	0	0	0
Neisseria subflava	356932	0	0	0	0
Neisseria weaveri	275	0	0	0	0
Neisseria zoodegmatis	352	0	0	0	0
Simonsiella	0	0	0	0	0
Simonsiella muelleri	0	0	0	0	0
Simonsiella muelleri ATCC 29453	5493	0	0	0	0
Snodgrassella	0	0	0	0	0
Snodgrassella alvi	0	0	0	0	0
Snodgrassella alvi wkB2	42	0	0	0	0
unclassified Neisseriaceae	0	0	0	0	0
Neisseriaceae bacterium DSM 100970	15	0	0	0	0
Vitreoscilla	0	0	0	0	0
Vitreoscilla filiformis	596	0	0	0	0
Vitreoscilla sp. C1	58	0	0	0	0
Nitrosomonadales	117	0	0	15	22
Gallionellaceae	42	0	0	0	0
Ferriphaselus	0	0	0	0	0
Ferriphaselus amnicola	66	0	0	0	0
Gallionella	0	0	0	0	0
Gallionella capsiferriformans	0	0	0	0	0
Gallionella capsiferriformans ES-2	64	0	0	0	0
Sideroxydans	0	0	0	0	0
Sideroxydans lithotrophicus	0	0	0	0	0
Sideroxydans lithotrophicus ES-1	262	0	0	0	0
Sulfuricella	0	0	0	0	0
Sulfuricella denitrificans	0	0	0	0	0
Sulfuricella denitrificans skB26	110	0	0	0	0
Sulfuriferula	0	0	0	0	0
Sulfuriferula sp. AH1	108	0	0	0	0
Methylophilaceae	332	0	0	0	0
Candidatus Methylopumilus	6	0	0	0	0
Candidatus Methylopumilus planktonicus	18	0	0	0	0
Candidatus Methylopumilus turicensis	74	0	0	0	0
Methylobacillus	0	0	0	0	0
Methylobacillus flagellatus	0	0	0	0	0
Methylobacillus flagellatus KT	112	0	0	0	0
Methylophilus	0	0	0	0	0
Methylophilus sp. TWE2	76	0	0	0	0
Methylotenera	125	0	0	0	0
Methylotenera mobilis	0	0	0	0	0
Methylotenera mobilis JLW8	2706	0	0	0	0
Methylotenera versatilis	0	0	0	0	0
Methylotenera versatilis 301	232	0	0	0	0
Methylovorus	93	0	0	0	0
Methylovorus glucosotrophus	0	0	0	0	0
Methylovorus glucosetrophus SIP3-4	33	0	0	0	0
Methylovorus sp. MP688	46	0	0	0	0
Nitrosomonadaceae	10	0	0	0	0
Nitrosomonas	514	0	0	0	0
Nitrosomonas europaea	0	0	0	0	0
Nitrosomonas europaea ATCC 19718	18	0	0	0	0
Nitrosomonas eutropha	0	0	0	0	0
Nitrosomonas eutropha C91	13	0	0	0	0
Nitrosomonas sp. AL212	245	0	0	0	0
Nitrosomonas sp. Is79A3	25	0	0	0	0
Nitrosomonas ureae	5103	0	0	0	0
Nitrosospira	25	0	0	0	0
Nitrosospira briensis	0	0	0	0	0
Nitrosospira briensis C-128	51	0	0	0	0
Nitrosospira lacus	770	0	0	0	0
Nitrosospira multiformis	0	0	0	0	0
Nitrosospira multiformis ATCC 25196	25	0	0	0	0
Sterolibacteriaceae	1	0	0	0	0
Methyloversatilis	0	0	0	0	0
Methyloversatilis sp. RAC08	1525	0	0	0	0
Sulfuritalea	0	0	0	0	0
Sulfuritalea hydrogenivorans	0	0	0	0	0
Sulfuritalea hydrogenivorans sk43H	629	0	0	0	0
Thiobacillaceae	19	0	0	13	0
Sulfuritortus	0	0	0	0	0
Sulfuritortus calidifontis	618	0	0	0	0
Thiobacillus	0	0	0	0	0
Thiobacillus denitrificans	0	0	0	0	0
Thiobacillus denitrificans ATCC 25259	606	0	0	0	0
Rhodocyclales	187	0	0	0	5
Azonexaceae	0	0	0	0	0
Dechloromonas	0	0	0	0	0
Dechloromonas aromatica	0	0	0	0	0
Dechloromonas aromatica RCB	243	0	0	0	0
Rhodocyclaceae	0	0	0	0	0
Aromatoleum	0	0	0	0	0
Aromatoleum aromaticum	0	0	0	0	0
Aromatoleum aromaticum EbN1	111	0	0	0	0
Azospira	0	0	0	0	0
Azospira oryzae	0	0	0	0	0
Azospira oryzae PS	515	0	0	0	0
unclassified Rhodocyclaceae	0	0	0	0	0
Rhodocyclaceae bacterium	28	0	0	0	0
Zoogloeaceae	245	0	0	0	12
Azoarcus	411	0	0	0	0
Azoarcus communis	500	0	0	0	0
Azoarcus olearius	77	0	0	0	0
Azoarcus sp. BH72	110	0	0	0	0
Azoarcus sp. CIB	202	0	0	0	0
Azoarcus sp. DN11	174	0	0	0	0
Azoarcus sp. KH32C	145	0	0	0	0
Azoarcus sp. SY39	364	0	0	0	0
Thauera	244	1	0	0	0
Thauera aromatica	0	0	0	0	0
Thauera aromatica K172	156	0	0	0	0
Thauera chlorobenzoica	317	11	0	0	0
Thauera humireducens	501	0	0	0	0
Thauera sp. K11	359	0	0	0	0
Thauera sp. MZ1T	629	0	0	0	0
unclassified Zoogloeaceae	0	0	0	0	0
Zoogloeaceae bacteirum Par-f-2	54	0	0	0	0
unclassified Betaproteobacteria	8	0	0	0	0
Candidatus Accumulibacter	0	0	0	0	0
Candidatus Accumulibacter phosphatis	0	0	0	0	0
Candidatus Accumulibacter phosphatis clade IIA str. UW-1	132	0	0	0	0
Candidatus Kinetoplastibacterium	25	0	0	0	0
unclassified Betaproteobacteria (miscellaneous)	0	0	0	0	0
beta proteobacterium CB	37	0	0	0	0
Betaproteobacteria bacterium GR16-43	246	0	0	0	0
delta/epsilon subdivisions	50	0	0	1	1
Deltaproteobacteria	1100	0	0	42	20
Bradymonadales	0	0	0	0	0
Bradymonadaceae	0	0	0	0	0
Bradymonas	0	0	0	0	0
Bradymonas sediminis	68	0	0	0	0
Desulfarculales	0	0	0	0	0
Desulfarculaceae	0	0	0	0	0
Desulfarculus	0	0	0	0	0
Desulfarculus baarsii	0	0	0	0	0
Desulfarculus baarsii DSM 2075	277	0	0	0	0
Desulfobacterales	27	0	0	0	0
Desulfobacteraceae	195	0	0	0	0
Desulfatibacillum	0	0	0	0	0
Desulfatibacillum alkenivorans	0	0	0	0	0
Desulfatibacillum alkenivorans AK-01	232	0	0	0	0
Desulfobacterium	0	0	0	0	0
Desulfobacterium autotrophicum	0	0	0	0	0
Desulfobacterium autotrophicum HRM2	122	0	0	0	0
Desulfobacula	0	0	0	0	0
Desulfobacula toluolica	0	0	0	0	0
Desulfobacula toluolica Tol2	134	0	0	0	0
Desulfococcus	47	0	0	0	0
Desulfococcus multivorans	405	0	0	0	0
Desulfococcus oleovorans	0	0	0	0	0
Desulfococcus oleovorans Hxd3	303	0	0	0	0
Desulfobulbaceae	19	0	0	0	0
Desulfobulbus	0	0	0	0	0
Desulfobulbus sp. ORNL	785	0	0	0	0
Desulfocapsa	0	0	0	0	0
Desulfocapsa sulfexigens	0	0	0	0	0
Desulfocapsa sulfexigens DSM 10523	16	0	0	0	0
Desulfotalea	0	0	0	0	0
Desulfotalea psychrophila	0	0	0	0	0
Desulfotalea psychrophila LSv54	22	0	0	0	0
Desulfurivibrio	0	0	0	0	0
Desulfurivibrio alkaliphilus	0	0	0	0	0
Desulfurivibrio alkaliphilus AHT 2	89	0	0	0	0
Desulfovibrionales	49	0	0	0	3
Desulfohalobiaceae	0	0	0	0	0
Desulfohalobium	0	0	0	0	0
Desulfohalobium retbaense	0	0	0	0	0
Desulfohalobium retbaense DSM 5692	54	0	0	0	0
Desulfomicrobiaceae	0	0	0	0	0
Desulfomicrobium	11	0	0	0	0
Desulfomicrobium baculatum	0	0	0	0	0
Desulfomicrobium baculatum DSM 4028	275	0	0	0	0
Desulfomicrobium orale	0	0	0	0	0
Desulfomicrobium orale DSM 12838	4404	0	0	0	0
Desulfovibrionaceae	167	0	0	0	10
Desulfovibrio	87	0	0	0	0
Candidatus Desulfovibrio trichonymphae	11	0	0	0	0
Desulfovibrio africanus	0	0	0	0	0
Desulfovibrio africanus str. Walvis Bay	99	0	0	0	0
Desulfovibrio alaskensis	0	0	0	0	0
Desulfovibrio alaskensis G20	168	0	0	0	0
Desulfovibrio carbinolicus	37	0	0	0	0
Desulfovibrio desulfuricans	3	0	0	0	0
Desulfovibrio desulfuricans ND132	262	0	0	0	0
Desulfovibrio fairfieldensis	16	0	0	0	0
Desulfovibrio ferrophilus	52	0	0	0	0
Desulfovibrio magneticus	0	0	0	0	0
Desulfovibrio magneticus RS-1	31	0	0	0	0
Desulfovibrio piger	51	0	0	0	0
Desulfovibrio salexigens	0	0	0	0	0
Desulfovibrio salexigens DSM 2638	219	0	0	0	0
Desulfovibrio vulgaris	49	0	0	0	0
Desulfovibrio vulgaris DP4	13	0	0	0	0
Desulfovibrio vulgaris str. 'Miyazaki F'	48	0	0	0	0
Pseudodesulfovibrio	35	0	0	0	0
Pseudodesulfovibrio aespoeensis	0	0	0	0	0
Pseudodesulfovibrio aespoeensis Aspo-2	168	0	0	0	0
Pseudodesulfovibrio indicus	160	0	0	0	0
Pseudodesulfovibrio profundus	275	0	0	0	0
Desulfurellales	0	0	0	0	0
Desulfurellaceae	5	0	0	0	0
Desulfurella	0	0	0	0	0
Desulfurella acetivorans	0	0	0	0	0
Desulfurella acetivorans A63	10	0	0	0	0
Hippea	0	0	0	0	0
Hippea maritima	0	0	0	0	0
Hippea maritima DSM 10411	47	0	0	0	0
Desulfuromonadales	157	0	0	0	11
Desulfuromonadaceae	16	0	0	0	0
Desulfuromonas	3	0	0	0	0
Desulfuromonas soudanensis	161	0	0	0	0
Desulfuromonas sp. DDH964	52	0	0	0	0
Pelobacter	5	0	0	0	0
Pelobacter acetylenicus	82	0	0	0	0
Pelobacter carbinolicus	0	0	0	0	0
Pelobacter carbinolicus DSM 2380	43	0	0	0	0
Pelobacter propionicus	0	0	0	0	0
Pelobacter propionicus DSM 2379	136	0	0	0	0
Pelobacter sp. SFB93	32	0	0	0	0
Geobacteraceae	5	0	0	0	1
Geoalkalibacter	0	0	0	0	0
Geoalkalibacter subterraneus	99	0	0	0	0
Geobacter	262	0	0	0	15
Geobacter anodireducens	46	0	0	0	0
Geobacter bemidjiensis	0	0	0	0	0
Geobacter bemidjiensis Bem	45	0	0	0	0
Geobacter daltonii	0	0	0	0	0
Geobacter daltonii FRC-32	27	0	0	0	0
Geobacter lovleyi	0	0	0	0	0
Geobacter lovleyi SZ	32	0	0	0	0
Geobacter metallireducens	0	0	0	0	0
Geobacter metallireducens GS-15	52	0	0	0	0
Geobacter pickeringii	102	0	0	0	0
Geobacter sp. M18	119	0	0	0	0
Geobacter sp. M21	41	0	0	0	0
Geobacter sulfurreducens	88	0	0	0	0
Geobacter uraniireducens	0	0	0	0	0
Geobacter uraniireducens Rf4	109	0	0	0	0
Myxococcales	32	0	0	8	1
Cystobacterineae	77	0	0	16	17
Anaeromyxobacteraceae	0	0	0	0	0
Anaeromyxobacter	118	0	0	0	0
Anaeromyxobacter dehalogenans	8	0	0	0	0
Anaeromyxobacter dehalogenans 2CP-1	13	0	0	0	0
Anaeromyxobacter dehalogenans 2CP-C	16	0	0	0	0
Anaeromyxobacter sp. Fw109-5	45	0	0	0	0
Anaeromyxobacter sp. K	11	0	0	0	0
Archangiaceae	29	0	0	0	0
Archangium	0	0	0	0	0
Archangium gephyra	43	0	0	0	0
Cystobacter	0	0	0	0	0
Cystobacter fuscus	51	0	0	0	0
Melittangium	0	0	0	0	0
Melittangium boletus	0	0	0	0	0
Melittangium boletus DSM 14713	24	0	0	0	0
Stigmatella	0	0	0	0	0
Stigmatella aurantiaca	0	0	0	0	0
Stigmatella aurantiaca DW4/3-1	46	0	0	0	0
Myxococcaceae	20	0	0	0	0
Corallococcus	0	0	0	0	0
Corallococcus coralloides	35	0	0	0	0
Corallococcus coralloides DSM 2259	31	0	0	0	0
Myxococcus	57	0	0	0	0
Myxococcus fulvus	0	0	0	0	0
Myxococcus fulvus 124B02	17	0	0	0	0
Myxococcus fulvus HW-1	15	0	0	0	0
Myxococcus hansupus	14	0	0	0	0
Myxococcus stipitatus	0	0	0	0	0
Myxococcus stipitatus DSM 14675	12	0	0	0	0
Myxococcus xanthus	0	0	0	0	0
Myxococcus xanthus DK 1622	22	0	0	0	0
Vulgatibacteraceae	0	0	0	0	0
Vulgatibacter	0	0	0	0	0
Vulgatibacter incomptus	38	0	0	0	0
Nannocystineae	0	0	0	0	0
Kofleriaceae	0	0	0	0	0
Haliangium	0	0	0	0	0
Haliangium ochraceum	0	0	0	0	0
Haliangium ochraceum DSM 14365	106	0	0	0	0
Sorangiineae	9	0	0	0	14
Polyangiaceae	7	0	0	0	0
Chondromyces	0	0	0	0	0
Chondromyces crocatus	36	0	0	0	0
Sorangium	0	0	0	0	0
Sorangium cellulosum	139	0	0	0	0
Sorangium cellulosum So ce56	19	0	0	0	0
Sorangium cellulosum So0157-2	24	0	0	0	0
Sandaracinaceae	0	0	0	0	0
Sandaracinus	0	0	0	0	0
Sandaracinus amylolyticus	55	0	0	0	0
Syntrophobacterales	63	0	0	0	5
Syntrophaceae	43	0	0	0	10
Desulfobacca	0	0	0	0	0
Desulfobacca acetoxidans	0	0	0	0	0
Desulfobacca acetoxidans DSM 11109	153	0	0	0	0
Desulfomonile	0	0	0	0	0
Desulfomonile tiedjei	0	0	0	0	0
Desulfomonile tiedjei DSM 6799	1129	0	0	0	0
Syntrophus	0	0	0	0	0
Syntrophus aciditrophicus	0	0	0	0	0
Syntrophus aciditrophicus SB	173	0	0	0	0
Syntrophobacteraceae	0	0	0	0	0
Syntrophobacter	0	0	0	0	0
Syntrophobacter fumaroxidans	0	0	0	0	0
Syntrophobacter fumaroxidans MPOB	201	0	0	0	0
Epsilonproteobacteria	9	0	0	1	3
Campylobacterales	74	0	0	8	3
Campylobacteraceae	17	0	0	0	0
Arcobacter group	0	0	0	0	0
Arcobacter	409	0	0	0	0
Arcobacter bivalviorum	252	0	0	0	0
Arcobacter butzleri	24	0	0	0	0
Arcobacter cryaerophilus	3	0	0	0	0
Arcobacter cryaerophilus ATCC 43158	20	0	0	0	0
Arcobacter cryaerophilus D2610	43	0	0	0	0
Arcobacter ellisii	25	0	0	0	0
Arcobacter halophilus	60	0	0	0	0
Arcobacter marinus	926	0	0	0	0
Arcobacter molluscorum	0	0	0	0	0
Arcobacter molluscorum LMG 25693	34	0	0	0	0
Arcobacter mytili	0	0	0	0	0
Arcobacter mytili LMG 24559	21	0	0	0	0
Arcobacter nitrofigilis	0	0	0	0	0
Arcobacter nitrofigilis DSM 7299	121	0	0	0	0
Arcobacter skirrowii	1146	0	0	0	0
Arcobacter skirrowii CCUG 10374	265	0	0	0	0
Arcobacter suis	0	0	0	0	0
Arcobacter suis CECT 7833	30	0	0	0	0
unclassified Arcobacter group	0	0	0	0	0
Arcobacter sp. L	14	0	0	0	0
Arcobacter sp. LPB0137	14	0	0	0	0
Campylobacter	210	0	0	0	0
Campylobacter concisus	1109	0	0	0	0
Campylobacter concisus 13826	307	0	0	0	0
Campylobacter curvus	0	0	0	0	0
Campylobacter curvus 525.92	87	0	0	0	0
Campylobacter gracilis	1432	0	0	0	0
Campylobacter jejuni	18	0	0	0	0
Campylobacter sputorum	11	0	0	0	0
Sulfurospirillum	20	0	0	0	0
Helicobacteraceae	26	0	0	4	4
Helicobacter	29	0	0	0	0
Helicobacter pylori	45	0	0	0	0
Sulfurimonas	0	0	0	9	2
Sulfurimonas denitrificans	0	0	0	0	0
Sulfurimonas denitrificans DSM 1251	0	0	0	52	27
unclassified Epsilonproteobacteria	2	0	0	0	0
Nitratiruptor	0	0	0	0	0
Nitratiruptor sp. SB155-2	10	0	0	0	0
Gammaproteobacteria	13409	131	0	59	68
Acidiferrobacterales	0	0	0	0	0
Acidiferrobacteraceae	6	0	0	0	0
Acidiferrobacter	0	0	0	0	0
Acidiferrobacter sp. SPIII_3	37	0	0	0	0
Sulfuricaulis	0	0	0	0	0
Sulfuricaulis limicola	185	0	0	0	0
Sulfurifustis	0	0	0	0	0
Sulfurifustis variabilis	143	0	0	0	0
Aeromonadales	0	0	0	0	0
Aeromonadaceae	32	0	0	0	0
Aeromonas	495	0	0	0	0
Aeromonas caviae	18	0	0	0	0
Aeromonas encheleia	23	0	0	0	0
Aeromonas hydrophila	115	0	0	0	0
Aeromonas hydrophila subsp. hydrophila	10	0	0	0	0
Aeromonas media	0	0	0	0	0
Aeromonas media WS	13	0	0	0	0
Aeromonas rivipollensis	30	0	0	0	0
Aeromonas salmonicida	48	0	0	0	0
Aeromonas schubertii	50	0	0	0	0
Aeromonas sp. ASNIH2	21	0	0	0	0
Aeromonas sp. ASNIH3	19	0	0	0	0
Aeromonas sp. ASNIH4	19	0	0	0	0
Aeromonas sp. ASNIH5	70	0	0	0	0
Aeromonas sp. CA23	16	0	0	0	0
Aeromonas sp. CU5	12	0	0	0	0
Aeromonas veronii	86	0	0	0	0
Oceanimonas	0	0	0	0	0
Oceanimonas sp. GK1	51	0	0	0	0
Oceanisphaera	8	0	0	0	0
Oceanisphaera avium	15	0	0	0	0
Oceanisphaera profunda	36	0	0	0	0
Tolumonas	0	0	0	0	0
Tolumonas auensis	0	0	0	0	0
Tolumonas auensis DSM 9187	36	0	0	0	0
Zobellella	0	0	0	0	0
Zobellella denitrificans	152	0	0	0	0
Alteromonadales	333	0	0	0	0
Alteromonadaceae	41	0	0	0	0
Agarivorans	0	0	0	0	0
Agarivorans gilvus	15	0	0	0	0
Alteromonas	319	0	0	0	0
Alteromonas australica	14	0	0	0	0
Alteromonas macleodii	55	0	0	0	0
Alteromonas macleodii str. 'Balearic Sea AD45'	18	0	0	0	0
Alteromonas mediterranea	152	0	0	0	0
Alteromonas naphthalenivorans	87	0	0	0	0
Alteromonas sp. BL110	13	0	0	0	0
Alteromonas sp. MB-3u-76	17	0	0	0	0
Glaciecola	15	0	0	0	0
Glaciecola nitratireducens	0	0	0	0	0
Glaciecola nitratireducens FR1064	21	0	0	0	0
Glaciecola sp. 4H-3-7+YE-5	45	0	0	0	0
Lacimicrobium	0	0	0	0	0
Lacimicrobium alkaliphilum	65	0	0	0	0
Marinobacter	655	0	0	0	0
Marinobacter hydrocarbonoclasticus	116	0	0	0	0
Marinobacter hydrocarbonoclasticus ATCC 49840	82	0	0	0	0
Marinobacter hydrocarbonoclasticus VT8	147	0	0	0	0
Marinobacter psychrophilus	28	0	0	0	0
Marinobacter salarius	460	0	0	0	0
Marinobacter salinus	285	0	0	0	0
Marinobacter similis	124	0	0	0	0
Marinobacter sp. BSs20148	46	0	0	0	0
Marinobacter sp. CP1	619	0	0	0	0
Marinobacter sp. LQ44	340	0	0	0	0
Marinobacter sp. NP-4	168	0	0	0	0
Paraglaciecola	0	0	0	0	0
Paraglaciecola psychrophila	0	0	0	0	0
Paraglaciecola psychrophila 170	76	0	0	0	0
Colwelliaceae	2	0	0	0	0
Colwellia	37	0	0	0	0
Colwellia sp. MT41	20	0	0	0	0
Colwellia sp. PAMC 20917	29	0	0	0	0
Colwellia sp. PAMC 21821	17	0	0	0	0
Thalassotalea	0	0	0	0	0
Thalassotalea crassostreae	12	0	0	0	0
Ferrimonadaceae	0	0	0	0	0
Ferrimonas	0	0	0	0	0
Ferrimonas balearica	0	0	0	0	0
Ferrimonas balearica DSM 9799	40	0	0	0	0
Idiomarinaceae	0	0	0	0	0
Idiomarina	48	0	0	0	0
Idiomarina loihiensis	2376	0	0	0	0
Idiomarina piscisalsi	11	0	0	0	0
Idiomarina sp. OT37-5b	45	0	0	0	0
Idiomarina sp. X4	13	0	0	0	0
Moritellaceae	0	0	0	0	0
Moritella	9	0	0	0	0
Moritella viscosa	18	0	0	0	0
Pseudoalteromonadaceae	0	0	0	0	0
Pseudoalteromonas	780	0	0	0	0
Pseudoalteromonas agarivorans	3	0	0	0	0
Pseudoalteromonas agarivorans DSM 14585	10	0	0	0	0
Pseudoalteromonas aliena	12	0	0	0	0
Pseudoalteromonas arctica	0	0	0	0	0
Pseudoalteromonas arctica A 37-1-2	11	0	0	0	0
Pseudoalteromonas atlantica	3	0	0	0	0
Pseudoalteromonas atlantica T6c	26	0	0	0	0
Pseudoalteromonas donghaensis	168	0	0	0	0
Pseudoalteromonas issachenkonii	53	0	0	0	0
Pseudoalteromonas luteoviolacea	10	0	0	0	0
Pseudoalteromonas nigrifaciens	53	0	0	0	0
Pseudoalteromonas phenolica	10	0	0	0	0
Pseudoalteromonas piratica	27	0	0	0	0
Pseudoalteromonas piscicida	14	0	0	0	0
Pseudoalteromonas rubra	12	0	0	0	0
Pseudoalteromonas sp. 1_2015MBL_MicDiv	17	0	0	0	0
Pseudoalteromonas sp. NC201	10	0	0	0	0
Pseudoalteromonas sp. R3	25	0	0	0	0
Pseudoalteromonas sp. SM9913	40	0	0	0	0
Pseudoalteromonas spongiae	29	0	0	0	0
Pseudoalteromonas tetraodonis	33	0	0	0	0
Pseudoalteromonas translucida	0	0	0	0	0
Pseudoalteromonas translucida KMM 520	20	0	0	0	0
Pseudoalteromonas tunicata	327	0	0	0	0
Psychromonadaceae	0	0	0	0	0
Psychromonas	8	0	0	0	0
Psychromonas ingrahamii	0	0	0	0	0
Psychromonas ingrahamii 37	59	0	0	0	0
Shewanellaceae	0	0	0	0	0
Shewanella	1080	0	0	0	0
Shewanella algae	247	0	0	0	0
Shewanella amazonensis	0	0	0	0	0
Shewanella amazonensis SB2B	34	0	0	0	0
Shewanella baltica	351	0	0	0	0
Shewanella baltica BA175	18	0	0	0	0
Shewanella baltica OS185	25	0	0	0	0
Shewanella baltica OS223	13	0	0	0	0
[truncated: 2,910 more rows]

## Sheet: MALT results species level
Supplementary Dataset 5b. Overview of summarized reads assigned to bacterial, archaeal, and viral species by MALT, and extracted using MEGAN6.
Bacterial Species taxa	Summarized reads assigned to the species node		Archaea	Summarized reads assigned to the species node		DNA Viral taxa	Summarized reads assigned to the species node
Delftia tsuruhatensis	1106245		Candidatus Nitrosocaldus islandicus	34		Human gammaherpesvirus 4	640
Rothia mucilaginosa	407428		Methanosaeta harundinacea	29		Streptococcus phage EJ-1	537
Neisseria subflava	356932		Thermococcus chitonophagus	20		Streptococcus phage SpSL1	212
Pseudomonas stutzeri	298152		Methanothrix soehngenii	18		Streptococcus phage PH10	187
Streptococcus pneumoniae	262850		Methanothermus fervidus	14		Streptococcus phage SM1	134
Streptococcus mitis	221651		Methanohalophilus halophilus	13		Pseudomonas phage PS-1	92
Haemophilus parainfluenzae	205366		Methanococcoides methylutens	12		Streptococcus phage K13	91
Neisseria meningitidis	180457		Methanosarcina mazei	10		Streptococcus phage phiARI0131-2	66
Haemophilus haemolyticus	179746					Glypta fumiferanae ichnovirus	49
Neisseria cinerea	172921					Streptococcus phage phiARI0131-1	42
Haemophilus influenzae	146256					Aggregatibacter phage S1249	28
Lautropia mirabilis	123007					Alphapapillomavirus 11	26
Gemella haemolysans	107198					Streptococcus phage phiARI0746	24
Aggregatibacter segnis	102118					Alphapapillomavirus 1	23
Neisseria elongata	94308					Bacillus phage Stitch	22
Delftia acidovorans	89532					Streptococcus phage phiARI0468-2	19
Prevotella intermedia	88952					Streptococcus phage DCC1738	18
Streptococcus oralis	87262					Human betaherpesvirus 7	18
Hydrogenophaga sp. RAC07	76634					Streptococcus phage PH15	15
Aggregatibacter aphrophilus	61906					Streptococcus phage phiARI0468-4	14
Streptococcus sp. ChDC B345	57202					Alphapapillomavirus 13	14
Delftia sp. HK171	50204					Streptococcus virus Cp1	13
Streptococcus sp. oral taxon 431	47059					Streptococcus phage phiBHN167	13
Delftia sp. Cs1-4	44725					Cyprinid herpesvirus 2	13
Fusobacterium nucleatum	43838					Streptococcus phage phiARI0462	11
Streptococcus pseudopneumoniae	42502
Streptococcus cristatus	41629
Fusobacterium periodonticum	39684
Capnocytophaga leadbetteri	38259
Corynebacterium matruchotii	37458
Gemella morbillorum	34551
Neisseria gonorrhoeae	33047
Neisseria sicca	30418
Leptospira alstonii	30399
Kingella kingae	29613
Streptococcus viridans	29463
Neisseria mucosa	28951
Streptococcus sanguinis	28596
Prevotella fusca	28256
Pseudopropionibacterium propionicum	27075
Ottowia sp. oral taxon 894	26777
Streptococcus sp. NPS 308	26314
Porphyromonas gingivalis	25431
Streptococcus australis	25118
Actinomyces oris	24860
Rothia dentocariosa	21415
Haemophilus sp. oral taxon 036	21115
Streptococcus gordonii	20398
Ramlibacter tataouinensis	18776
Capnocytophaga gingivalis	18113
Capnocytophaga sputigena	18093
Neisseria lactamica	18004
Eikenella corrodens	17566
Tannerella forsythia	16550
Neisseria polysaccharea	15777
Thalassolituus oleivorans	15307
Streptococcus sp. A12	13935
Achromobacter spanius	13207
Parvimonas micra	12829
Treponema denticola	11824
Tannerella sp. oral taxon HOT-286	11368
Filifactor alocis	10706
Actinomyces meyeri	10617
Pseudomonas aeruginosa	10008
Streptococcus parasanguinis	9883
Cardiobacterium hominis	9815
Hydrogenophaga sp. PBC	9733
Variovorax paradoxus	9551
Rothia aeria	9406
Fusobacterium hwasookii	8287
Treponema sp. OMZ 838	7976
Rhodoferax koreense	7663
Actinomyces viscosus	7638
Stenotrophomonas sp. LM091	7397
Actinomyces sp. oral taxon 414	7395
Arenibacter algicola	7122
Acidovorax carolinensis	6862
Prevotella sp. oral taxon 299	6701
Prevotella melaninogenica	6665
Capnocytophaga sp. oral taxon 878	6653
Leptotrichia sp. oral taxon 212	6627
Cutibacterium acnes	6380
Pseudomonas mendocina	6130
Alicycliphilus denitrificans	6111
Leptotrichia buccalis	5631
Simonsiella muelleri	5493
Hyphomonas neptunium	5202
Nitrosomonas ureae	5103
Moraxella bovis	5044
Streptococcus sp. I-G2	4995
Streptococcus sp. I-P16	4847
Stenotrophomonas rhizophila	4807
Rhodoferax saidenbachensis	4804
Haemophilus pittmaniae	4740
Capnocytophaga sp. ChDC OS43	4623
Lachnospiraceae bacterium oral taxon 500	4491
Comamonas testosteroni	4419
Desulfomicrobium orale	4404
Methylophaga nitratireducenticrescens	4372
Polaromonas sp. JS666	4211
Anaerolineaceae bacterium oral taxon 439	4154
Polaromonas naphthalenivorans	4082
Acidovorax sp. KKS102	4052
Acidovorax sp. RAC01	3938
Melaminivora sp. SC2-7	3803
Acetobacterium woodii	3556
Melaminivora sp. SC2-9	3485
Variovorax boronicumulans	3471
Treponema putidum	3366
Stenotrophomonas maltophilia	3340
Streptococcus intermedius	3224
Variovorax sp. PMC12	3221
Leptothrix cholodnii	3029
Acidovorax citrulli	2920
Acidovorax avenae	2912
Pseudomonas synxantha	2845
Aggregatibacter actinomycetemcomitans	2823
Ralstonia solanacearum	2720
Comamonas serinivorans	2706
Methylotenera mobilis	2706
Acidovorax sp. T1	2627
Streptococcus salivarius	2580
Ottowia oryzae	2508
Moraxella bovoculi	2505
Thalassospira xiamenensis	2479
Rhodoferax ferrireducens	2416
Vibrio furnissii	2387
Idiomarina loihiensis	2376
Streptococcus milleri	2293
Jonesia denitrificans	2279
Hydrogenophaga crassostreae	2266
Halothiobacillus neapolitanus	2177
Mogibacterium diversum	2148
Nocardioides dokdonensis	2135
Verminephrobacter eiseniae	2095
Bordetella sp. J329	2033
Bordetella pertussis	2022
Limnohabitans sp. 63ED37-2	2013
Capnocytophaga sp. oral taxon 864	2011
Simplicispira suum	1978
Capnocytophaga ochracea	1968
Pseudomonas sp. LPH1	1951
Aquabacterium olei	1938
Variovorax sp. PAMC 28711	1918
Pseudomonas alcaliphila	1892
Rubrivivax gelatinosus	1867
Rhizobacter gummiphilus	1766
Neisseria sp. KEM232	1727
Pseudomonas koreensis	1690
Pseudomonas fluorescens	1689
Streptococcus anginosus	1670
Pseudomonas sp. M30-35	1655
Veillonella rodentium	1651
Capnocytophaga sp. oral taxon 323	1583
Veillonella dispar	1546
Methyloversatilis sp. RAC08	1525
Achromobacter xylosoxidans	1504
[Polyangium] brachysporum	1490
Streptococcus thermophilus	1488
Nocardioides sp. JS614	1474
Pseudomonas sp. CC6-YY-74	1457
Pseudomonas chlororaphis	1444
Campylobacter gracilis	1432
Rhodoferax antarcticus	1418
Campylobacter concisus	1416
Arcobacter skirrowii	1411
Bacteroides heparinolyticus	1405
Comamonadaceae bacterium B1	1400
Veillonella parvula	1348
Pseudomonas sp. S-6-2	1333
Actinobacillus porcitonsillarum	1332
Lachnoanaerobaculum umeaense	1330
Roseateles depolymerans	1287
Cupriavidus necator	1267
Methylibium petroleiphilum	1254
Prevotella oris	1253
Comamonadaceae bacterium A1	1205
Mitsuaria sp. 7	1202
[Eubacterium] sulci	1196
Streptococcus vestibularis	1186
Streptococcus suis	1133
Desulfomonile tiedjei	1129
Roseovarius mucosus	1126
Cupriavidus metallidurans	1123
Streptococcus constellatus	1120
Olsenella sp. oral taxon 807	1119
Thiomonas intermedia	1107
Pseudomonas putida	1081
Burkholderia ubonensis	1069
Flavobacterium johnsoniae	1057
Rhodopseudomonas palustris	1048
Pasteurella multocida	1046
Acidovorax sp. JS42	1018
Paucibacter sp. KCTC 42545	1016
Caulobacter sp. K31	991
Paraburkholderia aromaticivorans	932
Arcobacter marinus	926
Riemerella anatipestifer	908
Candidatus Saccharibacteria oral taxon TM7x	900
Prevotella jejuni	877
Comamonas kerstersii	869
Phenylobacterium zucineum	861
Rahnella aquatilis	846
Zhongshania aliphaticivorans	834
Devosia sp. H5989	833
Actinomyces pacaensis	816
Streptococcus agalactiae	787
Desulfobulbus sp. ORNL	785
Moraxella catarrhalis	781
Nitrosospira lacus	770
Acidovorax ebreus	757
Pseudomonas fulva	757
Brevundimonas sp. LM2	738
Glutamicibacter arilaitensis	736
Mannheimia haemolytica	726
Burkholderia multivorans	723
Brevundimonas naejangsanensis	721
Glaesserella parasuis	698
Neisseria sp. 10023	697
Haemophilus aegyptius	697
Pseudomonas alcaligenes	672
Bradyrhizobium sp. BTAi1	663
Gemella sp. oral taxon 928	660
Prevotella denticola	643
Brevundimonas subvibrioides	632
Pimelobacter simplex	630
Sulfuritalea hydrogenivorans	629
Thauera sp. MZ1T	629
Diaphorobacter polyhydroxybutyrativorans	622
Pseudomonas syringae	621
Marinobacter sp. CP1	619
Sulfuritortus calidifontis	618
Neisseria animalis	611
Mannheimia varigena	610
Limnohabitans sp. 103DPR2	608
Thiobacillus denitrificans	606
Streptococcus equinus	605
Micrococcus luteus	602
Bradyrhizobium sp. SK17	597
Pseudomonas balearica	597
Vitreoscilla filiformis	596
Streptococcus pyogenes	596
Nocardioides sp. 78	593
Burkholderia pseudomallei	574
Hoeflea sp. IMCC20628	571
Caulobacter vibrioides	566
Burkholderia gladioli	566
Porphyromonas crevioricanis	562
Cutibacterium granulosum	559
Devosia sp. I507	554
Burkholderia cenocepacia	550
Neisseria sp. 10022	550
Stenotrophomonas acidaminiphila	540
Pseudomonadaceae bacterium	536
Prevotella enoeca	527
Pseudomonas sp. phDV1	525
Herbaspirillum robiniae	520
Azospira oryzae	515
Cupriavidus basilensis	514
Moraxella ovis	512
Pseudomonas pseudoalcaligenes	511
Actinobacillus pleuropneumoniae	510
Castellaniella defragrans	502
Thauera humireducens	501
Azoarcus communis	500
Bordetella hinzii	493
Escherichia coli	490
Corynebacterium casei	484
Caulobacter segnis	478
Streptobacillus moniliformis	471
Dichelobacter nodosus	471
Brevundimonas sp. DS20	468
Staphylococcus epidermidis	465
Marinobacter salarius	460
Orrella dioscoreae	456
Burkholderia stagnalis	440
Vibrio anguillarum	436
Halomonas sp. KO116	427
Pseudomonas citronellolis	420
Bordetella petrii	413
Thiomicrospira aerophila	408
Achromobacter denitrificans	407
Shewanella baltica	407
Herbaspirillum seropedicae	406
Cloacibacterium normanense	405
Desulfococcus multivorans	405
Parvibaculum lavamentivorans	402
Caulobacter mirabilis	401
Porphyromonas cangingivalis	398
Achromobacter sp. AONIH1	397
Xanthomonas campestris	394
Caulobacter flavus	393
Sphingorhabdus sp. M41	393
Burkholderia cepacia	391
Cupriavidus pauculus	390
Streptococcus sp. FDAARGOS_192	390
Fusobacterium necrophorum	386
Massilia sp. WG5	386
Pseudomonas protegens	381
Sneathia amnii	375
Mariniflexile sp. TRM1-10	374
Streptococcus equi	373
Azotobacter chroococcum	372
Azoarcus sp. SY39	364
Thauera sp. K11	359
Actinobacillus suis	359
Devosia sp. A16	355
Bordetella parapertussis	352
Neisseria zoodegmatis	352
Neisseria animaloris	351
Nitrospira defluvii	350
Cupriavidus gilardii	347
Marinobacter hydrocarbonoclasticus	345
Burkholderia sp. IDO3	343
Burkholderia thailandensis	342
Vibrio parahaemolyticus	342
Marinobacter sp. LQ44	340
Ralstonia insidiosa	335
Methylorubrum extorquens	333
Bordetella genomosp. 13	332
Glaesserella sp. 15-184	332
Oligotropha carboxidovorans	330
Pseudoalteromonas tunicata	327
Clostridioides difficile	325
Lactococcus lactis	324
Immundisolibacter cernigliae	321
Massilia violaceinigra	318
Thauera chlorobenzoica	317
Bibersteinia trehalosi	317
Clostridium botulinum	315
Pandoraea pnomenusa	313
Massilia oculi	312
Mannheimia sp. USDA-ARS-USMARC-1261	311
Ralstonia pickettii	308
Pseudomonas resinovorans	307
Massilia putida	306
Desulfococcus oleovorans	303
Nitrobacter hamburgensis	302
Prevotella dentalis	299
Xanthomonas citri	299
[Haemophilus] ducreyi	298
Brevibacterium aurantiacum	294
Bordetella pseudohinzii	293
Pseudomonas furukawaii	289
Pseudomonas frederiksbergensis	287
Streptococcus mutans	287
Stenotrophomonas sp. MYb57	286
Marinobacter salinus	285
Caulobacter sp. FWC26	283
Candidatus Gracilibacteria bacterium HOT-871	281
Sphingorhabdus sp. YGSMI21	277
Desulfarculus baarsii	277
Massilia sp. NR 4-1	276
Pseudoxanthomonas suwonensis	276
Neisseria weaveri	275
Desulfomicrobium baculatum	275
Pseudodesulfovibrio profundus	275
Thioalkalivibrio sulfidiphilus	273
Porphyromonas asaccharolytica	272
Blastomonas sp. RAC04	271
Leptotrichia sp. oral taxon 498	270
Actinomyces radicidentis	268
Leptotrichia sp. oral taxon 847	267
Desulfovibrio desulfuricans	265
Staphylococcus aureus	265
Bordetella trematum	264
Caulobacter henricii	263
Massilia sp. YMA4	262
Sideroxydans lithotrophicus	262
Planococcus sp. MB-3u-03	262
Pandoraea apista	259
Brevundimonas diminuta	258
Pseudomonas kribbensis	258
Pseudomonas sp. ATCC 13867	257
Sphingorhabdus flavimaris	256
Streptococcus dysgalactiae	256
Xanthobacter autotrophicus	254
Arcobacter bivalviorum	252
Neisseria canis	251
Pseudomonas knackmussii	251
Enterococcus faecium	250
Collimonas fungivorans	249
Moraxella osloensis	249
Flavobacterium kingsejongi	248
Shewanella algae	247
Betaproteobacteria bacterium GR16-43	246
Sulfurivermis fontis	246
Nitrosomonas sp. AL212	245
Vibrio fluvialis	245
Actinomyces slackii	245
Kocuria palustris	245
Dechloromonas aromatica	243
Gardnerella vaginalis	242
Massilia armeniaca	241
Halomonas sp. R57-5	240
Xanthomonas gardneri	239
[Pseudomonas] mesoacidophila	238
Herbaspirillum rubrisubalbicans	238
Xanthomonas oryzae	237
Enterococcus faecalis	237
Cellvibrio sp. PSBB023	234
Psychrobacter sp. AntiMn-1	234
Pseudomonas sp. DR 5-09	234
Agrobacterium sp. RAC06	233
Morganella morganii	233
Actinomyces howellii	233
Methylotenera versatilis	232
Desulfatibacillum alkenivorans	232
Atopobium parvulum	232
Bordetella bronchiseptica	231
Pseudomonas sp. TCU-HL1	227
Vibrio alginolyticus	227
Janthinobacterium agaricidamnosum	225
Ralstonia mannitolilytica	224
Desulfovibrio salexigens	219
Salmonella enterica	218
Pseudogulbenkiania sp. NH8B	217
Pseudomonas monteilii	217
Actinomyces sp. oral taxon 897	214
Achromobacter insolitus	211
Burkholderia vietnamiensis	211
Shewanella putrefaciens	211
Vibrio rumoiensis	209
Capnocytophaga haemolytica	206
Pseudomonas sp. StFLB209	206
Brevundimonas sp. GW460-12-10-14-LB2	205
Rhizobium leguminosarum	205
Corynebacterium xerosis	205
Azoarcus sp. CIB	202
Brevundimonas vesicularis	201
Syntrophobacter fumaroxidans	201
Flavobacterium commune	200
Bordetella holmesii	199
Burkholderia dolosa	199
Burkholderia stabilis	199
Actinobacillus equuli	196
Thiohalobacter thiocyanaticus	196
Blastomonas fulva	195
Vibrio cholerae	195
Pseudomonas entomophila	193
Sphingobium sp. RAC03	190
Pseudomonas sp. DY-1	188
Cupriavidus pinatubonensis	186
Candidatus Symbiobacter mobilis	186
Pseudomonas brassicacearum	186
Actinomyces sp. Chiba101	186
Sulfuricaulis limicola	185
Sorangium cellulosum	182
Histophilus somni	182
Mesorhizobium oceanicum	181
Olsenella uli	181
Bordetella bronchialis	179
Klebsiella pneumoniae	178
Bradyrhizobium icense	177
Rhizobium sp. ACO-34A	177
Herbaspirillum hiltneri	175
Pseudoxanthomonas spadix	175
Staphylococcus hominis	175
Denitrovibrio acetiphilus	174
Bordetella flabilis	174
Azoarcus sp. DN11	174
Acetoanaerobium sticklandii	174
Syntrophus aciditrophicus	173
Acidihalobacter prosperus	173
Streptococcus gallolyticus	173
Acinetobacter johnsonii	172
Desulfovibrio alaskensis	168
Pseudodesulfovibrio aespoeensis	168
Marinobacter sp. NP-4	168
Pseudoalteromonas donghaensis	168
Pseudomonas orientalis	168
Collimonas pratensis	167
Rhodobacter sphaeroides	165
Xanthomonas translucens	164
Marinobacterium aestuarii	162
Laribacter hongkongensis	161
Desulfuromonas soudanensis	161
Moraxella cuniculi	161
Streptococcus uberis	161
Neorhizobium galegae	160
Pseudodesulfovibrio indicus	160
Pseudomonas psychrotolerans	159
Xanthomonas sacchari	159
Actinoalloteichus sp. AHMU CJ021	159
Chromobacterium vaccinii	158
Azotobacter vinelandii	158
Sinorhizobium meliloti	157
Thauera aromatica	156
Burkholderia pyrrocinia	154
Bordetella genomosp. 8	153
Desulfobacca acetoxidans	153
Pseudomonas parafulva	153
Zobellella denitrificans	152
Alteromonas mediterranea	152
Dehalococcoides mccartyi	152
Lactobacillus plantarum	152
Hydrogenovibrio crunogenus	151
Halothiobacillus sp. LS2	150
Chryseobacterium taklimakanense	149
Azospirillum lipoferum	148
Sphingopyxis macrogoltabida	148
Burkholderia lata	148
Bacteroides zoogleoformans	147
Enterococcus cecorum	147
Flavobacterium anhuiense	146
Allochromatium vinosum	146
Azoarcus sp. KH32C	145
Pseudomonas sp. URMO17WK12:I11	145
Serratia marcescens	144
Sulfurifustis variabilis	143
Halomonas hydrothermalis	143
Thalassospira indica	142
Burkholderia glumae	141
Bordetella genomosp. 9	140
Agrobacterium tumefaciens	139
Pseudomonas mandelii	139
Lysobacter maris	139
Burkholderia ambifaria	138
Janthinobacterium sp. 1_2014MBL_MicDiv	138
Mycobacterium shigaense	138
Pandoraea pulmonicola	137
Burkholderiales bacterium GJ-E10	136
Pelobacter propionicus	136
Desulfobacula toluolica	134
Candidatus Accumulibacter phosphatis	132
Aeromicrobium erythreum	132
Chryseobacterium camelliae	131
Azospirillum brasilense	131
Aquaspirillum sp. LM1	130
Actinomyces israelii	130
Shinella sp. HZN7	129
Pseudomonas alkylphenolica	129
Burkholderia territorii	128
Bordetella sp. H567	127
Burkholderia oklahomensis	127
Collimonas arenae	127
Jeongeupia sp. USM3	127
Listeria monocytogenes	126
Streptococcus sobrinus	126
Aquitalea magnusonii	125
Aeromonas hydrophila	125
Pseudomonas oryzihabitans	125
Flavobacterium gilvum	124
Marinobacter similis	124
Pseudomonas silesiensis	124
Starkeya novella	123
Desulfobacterium autotrophicum	122
Arcobacter nitrofigilis	121
Actinobacillus succinogenes	121
Bradyrhizobium diazoefficiens	119
Geobacter sp. M18	119
Halomonas beimenensis	119
Bacterioplanes sanyensis	119
Polynucleobacter necessarius	118
Tistrella mobilis	117
Actinobacillus lignieresii	117
Alcaligenes faecalis	116
Chromobacterium violaceum	116
Steroidobacter denitrificans	115
Pseudomonas azotoformans	115
Rhodococcus opacus	113
Pandoraea thiooxydans	112
Methylobacillus flagellatus	112
Corynebacterium kroppenstedtii	112
Selenomonas sp. oral taxon 920	112
Weeksella virosa	111
Aromatoleum aromaticum	111
Proteus mirabilis	111
Alcanivorax pacificus	111
Thiomicrospira cyclica	111
Sulfuricella denitrificans	110
Azoarcus sp. BH72	110
Desulfovibrio vulgaris	110
Chryseobacterium gleum	109
Flavobacterium psychrophilum	109
Sphingobium yanoikuyae	109
Geobacter uraniireducens	109
Halomonas sp. 1513	109
Pseudomonas rhizosphaerae	109
endosymbiont of unidentified scaly snail isolate Monju	109
Streptococcus pluranimalium	109
Flavobacterium columnare	108
Rhizorhabdus dicambivorans	108
Herminiimonas arsenicoxydans	108
Sulfuriferula sp. AH1	108
Corynebacterium argentoratense	108
Candidatus Thiodictyon syntrophicum	107
Halomonas aestuarii	107
Halomonas sp. GFAJ-1	107
Avibacterium paragallinarum	107
Aerococcus urinaeequi	107
Thermoanaerobacter wiegelii	107
Chryseobacterium sp. IHB B 17019	106
Bradyrhizobium sp. ORS 278	106
Sinorhizobium fredii	106
Sphingosinicella microcystinivorans	106
Haliangium ochraceum	106
Streptococcus himalayensis	105
Belliella baltica	104
Capnocytophaga canimorsus	104
Pseudomonas cremoricolorata	104
Pseudomonas sp. HLS-6	104
Lysobacter capsici	104
Treponema pedis	104
Candidatus Promineofilum breve	104
Bradyrhizobium japonicum	103
Bradyrhizobium oligotrophicum	103
Erwinia billingiae	103
Marinomonas sp. MWYL1	103
Pseudohongiella spirulinae	103
Flavobacterium faecale	102
Magnetospirillum sp. XM-1	102
Geobacter pickeringii	102
Streptococcus respiraculi	102
Chromobacterium rhizoryzae	101
Lysobacter enzymogenes	101
[Mannheimia] succiniciproducens	100
Aminobacter sp. MSH1	99
Pannonibacter phragmitetus	99
Novosphingobium resinovorum	99
Paraburkholderia caribensis	99
Herbaspirillum sp. meg3	99
Desulfovibrio africanus	99
Geoalkalibacter subterraneus	99
Ornithobacterium rhinotracheale	98
Phreatobacter cathodiphilus	98
Paraburkholderia terricola	98
Avibacterium volantium	98
Lactobacillus salivarius	98
Sphingopyxis fribergensis	97
Rhodanobacter denitrificans	97
Actinomyces gaoshouyii	97
Arthrobacter sp. U41	97
Flavobacterium crassostreae	96
Magnetospirillum gryphiswaldense	95
Selenomonas sputigena	95
Bradyrhizobium sp. ORS 285	94
Janthinobacterium sp. LM6	94
Lysobacter antibioticus	94
Jeotgalibaca sp. PTS2502	94
Limnochorda pilosa	94
Bacteroides fragilis	93
Ectothiorhodospira sp. BSL-9	93
Actinobacillus delphinicola	93
Oblitimonas alkaliphila	93
Pseudomonas corrugata	93
Corynebacterium glutamicum	93
Barnesiella viscericola	92
Chryseobacterium arthrosphaerae	92
Janthinobacterium svalbardensis	92
Shewanella sp. Pdp11	92
Kribbella flavida	92
Chryseobacterium haifense	91
Chromobacterium sp. ATCC 53434	91
Thiocystis violascens	91
Methylophaga frappieri	91
Microcella alkaliphila	91
Caldilinea aerophila	91
Bacillus thuringiensis	91
Staphylococcus saprophyticus	91
Soehngenia sp. W6	91
Aminobacter aminovorans	90
Vagococcus teuberi	90
Oscillibacter valericigenes	90
Thermodesulfatator indicus	90
Azospirillum thiophilum	89
Nitrospirillum amazonense	89
Rhodospirillum centenum	89
Desulfurivibrio alkaliphilus	89
Methylocaldum marinum	89
Pseudomonas cichorii	89
Hartmannibacter diazotrophicus	88
Polymorphum gilvum	88
Geobacter sulfurreducens	88
Propionibacterium freudenreichii	88
Lactobacillus fermentum	88
Rhizobium phaseoli	87
Magnetospirillum magneticum	87
Burkholderia sp. OLGA172	87
Pandoraea vervacti	87
Campylobacter curvus	87
Alteromonas naphthalenivorans	87
Pseudomonas sp. LG1D9	87
Vibrio vulnificus	87
Azorhizobium caulinodans	86
Aeromonas veronii	86
Luteimonas sp. 100111	86
Corynebacterium urealyticum	86
Kocuria rosea	86
Elizabethkingia anophelis	84
Bosea sp. RAC05	84
Pandoraea faecigallinarum	84
Pandoraea norimbergensis	84
Paraburkholderia fungorum	84
Thioflavicoccus mobilis	84
Methylococcus capsulatus	84
Rhodoplanes sp. Z2-YC6860	83
Pseudomonas sp. CMR5c	83
Streptococcus iniae	83
Burkholderia sp. Bp7605	82
Pelobacter acetylenicus	82
Gallibacterium anatis	82
Pseudomonas plecoglossicida	82
Janibacter indicus	82
Marichromatium purpuratum	81
Pseudomonas poae	81
Pseudomonas viridiflava	81
Dyella thiooxydans	81
Ensifer adhaerens	80
Magnetospirillum sp. ME-1	80
Dietzia psychralcaliphila	80
Thioalkalivibrio paradoxus	79
Citrobacter freundii	79
Xanthomonas euvesicatoria	79
Dietzia sp. oral taxon 368	79
Odoribacter splanchnicus	78
Rhodococcus sp. B7740	78
Pelagibacterium halotolerans	77
Azoarcus olearius	77
Nitrobacter winogradskyi	76
Methylorubrum populi	76
Neorhizobium sp. NCHU2750	76
Rhizobium sp. NT-26	76
Burkholderia insecticola	76
Methylophilus sp. TWE2	76
Paraglaciecola psychrophila	76
Photobacterium damselae	76
Lysobacter gummosus	76
Rhodococcus erythropolis	76
Carnobacterium sp. CP1	76
Flavobacterium indicum	75
Sinorhizobium sp. RAC02	75
Pseudomonas mucidolens	75
Dyella japonica	75
Candidatus Kuenenia stuttgartiensis	75
Brachybacterium ginsengisoli	75
Cyclobacterium amurskyense	74
Sphingobium hydrophobicum	74
Candidatus Methylopumilus turicensis	74
Vibrio campbellii	74
Alteromonas macleodii	73
Alkalilimnicola ehrlichii	73
Legionella pneumophila	73
Moorella thermoacetica	73
Sebaldella termitidis	72
Mesorhizobium amorphae	72
Bordetella avium	72
Burkholderia sp. CCGE1002	72
Chromohalobacter salexigens	72
Xanthomonas vesicatoria	72
Paracoccus yeei	71
Paraburkholderia sp. SOS3	71
Corynebacterium jeikeium	71
Sphaerobacter thermophilus	71
Carnobacterium maltaromaticum	71
Leuconostoc mesenteroides	71
Salinibacter ruber	70
Pseudorhodoplanes sinuspersici	70
Aeromonas sp. ASNIH5	70
Vibrio diabolicus	70
Dehalogenimonas lykanthroporepellens	70
Pseudomonas sp. UW4	69
Thermoclostridium stercorarium	69
Bradyrhizobium guangdongense	68
Sphingomonas koreensis	68
Bradymonas sediminis	68
Chryseobacterium indoltheticum	67
Sphingomonas wittichii	67
Paraburkholderia phytofirmans	67
Microbulbifer aggregans	67
Desulfurispirillum indicum	66
Burkholderia seminalis	66
Ferriphaselus amnicola	66
Corallococcus coralloides	66
Arcobacter cryaerophilus	66
Cobetia marina	66
Bradyrhizobium sp. ORS 3257	65
Sphingobium sp. YG1	65
Lacimicrobium alkaliphilum	65
Thioalkalivibrio sp. K90mix	65
Pseudomonas sp. GR 6-02	65
Thermaerobacter marianensis	65
Rhodothermus marinus	64
Pusillimonas sp. T7-7	64
Burkholderia contaminans	64
Burkholderia metallica	64
Gallionella capsiferriformans	64
Pseudomonas sp. CMR12a	64
Bacillus licheniformis	64
Bradyrhizobium sp. CCBAU 51670	63
Agrobacterium fabrum	63
Erythrobacter litoralis	63
Novosphingobium sp. P6W	63
Burkholderia sp. LA-2-3-30-S1-D2	63
Pantoea agglomerans	63
Pseudomonas sp. NC02	63
Corynebacterium segmentosum	63
Nocardioides baekrokdamisoli	63
Burkholderia sp. MSMB0856	62
Pseudomonas sp. R5-89-07	62
Gemmata obscuriglobus	62
Asticcacaulis excentricus	61
Methylobacterium sp. 4-46	61
Azospirillum sp. TSH58	61
Sphingomonas sanxanigenens	61
Paraburkholderia sprentiae	61
Simiduia agarivorans	61
Chromatiaceae bacterium 2141T.STBD.0c.01a	61
Citrobacter werkmanii	61
Halomonas chromatireducens	61
Pseudomonas yamanorum	61
Streptosporangium roseum	61
Streptococcus ferus	61
Streptococcus marmotae	61
Chryseobacterium carnis	60
Janthinobacterium sp. Marseille	60
Arcobacter halophilus	60
Shewanella sp. ANA-3	60
Acinetobacter schindleri	60
Acinetobacter sp. TTH0-4	60
Dokdonella koreensis	60
Microbacterium oxydans	60
Staphylococcus equorum	60
Chryseobacterium shandongense	59
Bradyrhizobium sp.	59
Blastochloris viridis	59
Azospirillum sp. M2T2B2	59
Psychromonas ingrahamii	59
Pseudomonas versuta	59
Staphylococcus capitis	59
Chryseobacterium indologenes	58
Chelatococcus sp. CO-6	58
Methylobacterium aquaticum	58
Thalassococcus sp. SH-1	58
Paraburkholderia xenovorans	58
Vitreoscilla sp. C1	58
Nitrosococcus halophilus	58
Thioalkalivibrio versutus	58
Acinetobacter baumannii	58
Corynebacterium stationis	58
Mycobacterium avium	58
Brachybacterium saurashtrense	58
Kytococcus sedentarius	58
Arsenicicoccus sp. oral taxon 190	58
Streptococcus infantarius	58
Bosea sp. Tri-49	57
Burkholderia diffusa	57
Pectobacterium carotovorum	57
Plesiomonas shigelloides	57
Oceanithermus profundus	57
Bacillus anthracis	57
Bacillus cereus	57
Murdochiella vaginalis	57
Elizabethkingia meningoseptica	56
Flavobacterium branchiophilum	56
Candidatus Walczuchella monophlebidarum	56
Chlorobium phaeobacteroides	56
Bradyrhizobium guangxiense	56
Nitratireductor sp. OM-1	56
Sphingobium sp. SYK-6	56
Burkholderia sp. NRF60-BP8	56
Pandoraea sputorum	56
Alcanivorax dieselolei	56
Spirochaeta thermophila	56
Corynebacterium diphtheriae	56
Anaerolinea thermophila	56
Bacillus mycoides	56
Jeotgalibaca dankookensis	56
Enterococcus mundtii	56
Bacteroides vulgatus	55
Methylobacterium nodulans	55
Phaeobacter gallaeciensis	55
Sandaracinus amylolyticus	55
Shewanella sp. WE21	55
Halomonas venusta	55
Salinicola tamaricis	55
Carnobacterium divergens	55
Streptococcus parauberis	55
Streptococcus urinalis	55
Prevotella ruminicola	54
Bradyrhizobium sp. S23321	54
Rhizobium etli	54
Zoogloeaceae bacteirum Par-f-2	54
Desulfohalobium retbaense	54
Wenzhouxiangella marina	54
Brachybacterium faecium	54
Acidipropionibacterium acidipropionici	54
Bosea sp. AS-1	53
Paracoccus zhejiangensis	53
Niveispirillum cyanobacteriorum	53
Alphaproteobacteria bacterium	53
Paraburkholderia hospita	53
Pseudoalteromonas issachenkonii	53
Pseudoalteromonas nigrifaciens	53
Halomonas sp. GT	53
Pseudomonas taetrolens	53
Marinilactibacillus sp. 15R	53
Streptococcus pseudoporcinus	53
Thermacetogenium phaeum	53
Martelella sp. AD-3	52
Bradyrhizobium sp. CCGE-LA001	52
Phaeobacter inhibens	52
Desulfovibrio ferrophilus	52
Desulfuromonas sp. DDH964	52
Geobacter metallireducens	52
Thioalkalivibrio nitratireducens	52
Pseudomonas sp. Leaf58	52
Vibrio scophthalmi	52
Luteibacter rhizovicinus	52
Dietzia lutea	52
Mycolicibacterium rhodesiae	52
Pelolinea submarina	52
Bosea sp. PAMC 26642	51
Microvirga ossetica	51
Novosphingobium sp. THN1	51
Paraburkholderia phymatum	51
Nitrosospira briensis	51
Desulfovibrio piger	51
Cystobacter fuscus	51
Oceanimonas sp. GK1	51
Mycobacterium sp. YC-RL4	51
Modestobacter marinus	51
Bacillus velezensis	51
Halobacillus mangrovi	51
Dialister pneumosintes	51
Paracoccus denitrificans	50
Sphingopyxis sp. QXT-31	50
Aeromonas schubertii	50
Spongiibacter sp. IMCC21906	50
Oleispira antarctica	50
Pseudomonas fragi	50
Pseudomonas sp. TMW 2.1634	50
Intrasporangium calvum	50
Faecalibacterium prausnitzii	50
Martelella mediterranea	49
Bosea vaviloviae	49
Bradyrhizobium sp. 3 85S1MB	49
Mesorhizobium australicum	49
Sagittula sp. P11	49
Sphingomonas panacis	49
Cellvibrio japonicus	49
Pantoea vagans	49
Mycolicibacterium smegmatis	49
Tessaracoccus sp. T2.5-30	49
Collinsella aerofaciens	49
Eggerthella lenta	49
Enterococcus durans	49
Streptococcus canis	49
Streptococcus merionis	49
Cyclobacterium marinum	48
Ensifer sojae	48
Burkholderia pseudomultivorans	48
Paraburkholderia caffeinilytica	48
Aeromonas salmonicida	48
Ketobacter alkanivorans	48
Halomonas elongata	48
Pseudomonas libanensis	48
Microbacterium chocolatum	48
Coriobacterium glomerans	48
Conexibacter woesei	48
Aerococcus viridans	48
Streptococcus acidominimus	48
Chryseobacterium piperi	47
Candidatus Nitrospira inopinata	47
Bradyrhizobium sp. 2 39S1MB	47
Mesorhizobium loti	47
Hyphomonas sp. Mor2	47
Paracoccus aminovorans	47
Yangia pacifica	47
Pandoraea oxalativorans	47
Hippea maritima	47
Brochothrix thermosphacta	47
Lactobacillus hokkaidonensis	47
Candidatus Solibacter usitatus	46
Martelella endophytica	46
Silicimonas algicola	46
Magnetospira sp. QH-2	46
Sphingomonas sp. MM-1	46
Sphingosinicella sp. BN140058	46
Methylovorus sp. MP688	46
Geobacter anodireducens	46
Stigmatella aurantiaca	46
Marinobacter sp. BSs20148	46
Halorhodospira halophila	46
Pantoea ananatis	46
Pseudomonas sp. PONIH3	46
Leifsonia xyli	46
Streptococcus ruminantium	46
Luteitalea pratensis	45
Chryseobacterium gallinarum	45
Aureimonas sp. AU20	45
Agrobacterium vitis	45
Confluentimicrobium sp. EMB200-NS6	45
Defluviimonas alba	45
Sphingomonas hengshuiensis	45
Sphingopyxis alaskensis	45
Burkholderia sp. YI23	45
Geobacter bemidjiensis	45
Anaeromyxobacter sp. Fw109-5	45
Helicobacter pylori	45
Glaciecola sp. 4H-3-7+YE-5	45
Idiomarina sp. OT37-5b	45
Klebsiella aerogenes	45
Pseudomonas trivialis	45
Stenotrophomonas sp. WZN-1	45
Corynebacterium aquilae	45
Serinicoccus sp. JLT9	45
Arthrobacter sp. FB24	45
Propionibacterium sp. oral taxon 193	45
Auricoccus indicus	45
Desulfallas gibsoniae	45
Symbiobacterium thermophilum	45
Magnetococcus marinus	44
Bradyrhizobium ottawaense	44
Mesorhizobium japonicum	44
Mesorhizobium opportunistum	44
Roseomonas gilardii	44
Pseudomonas antarctica	44
Akkermansia muciniphila	44
Streptococcus macedonicus	44
Finegoldia magna	44
Sinorhizobium americanum	43
Pelobacter carbinolicus	43
Archangium gephyra	43
Shewanella sp. FDAARGOS_354	43
Psychrobacter sp. PRwf-1	43
Xanthomonas albilineans	43
Planctomyces sp. SH-PL14	43
Xylanimonas cellulosilytica	43
Sanguibacter keddieii	43
Macrococcus caseolyticus	43
Marinovum algicola	42
Sphingopyxis sp. 113P3	42
Snodgrassella alvi	42
Microbulbifer agarilyticus	42
Enterobacter cloacae	42
Pseudomonas mosselii	42
Caldithrix abyssi	41
Methylocella silvestris	41
Salipiger profundus	41
Roseomonas sp. FDAARGOS_362	41
Thalassospira marina	41
Altererythrobacter dongtanensis	41
Sphingomonas taxi	41
Burkholderia sp. BDU6	41
Paraburkholderia rhizoxinica	41
Geobacter sp. M21	41
Vibrio coralliilyticus	41
Ahniella affigens	41
Frateuria aurantia	41
Verrucomicrobia bacterium IMCC26134	41
Corynebacterium doosanense	41
Arthrobacter sp. YN	41
Lactococcus raffinolactis	41
Candidatus Bipolaricaulis anaerobius	41
Alkalitalea saponilacus	40
Microvirga sp. 17 mud 1-3	40
Sulfitobacter sp. SK012	40
Porphyrobacter HT-58-2	40
Sphingomonas sp. LM7	40
Ferrimonas balearica	40
Pseudoalteromonas sp. SM9913	40
Shewanella sp. W3-18-1	40
Pseudomonas sp. FGI182	40
Corynebacterium imitans	40
Amycolatopsis mediterranei	40
Nocardiopsis dassonvillei	40
Actinobacteria bacterium IMCC26256	40
Euzebya sp. DY32-46	40
Thermus thermophilus	40
Aerococcus urinaehominis	40
Carnobacterium inhibens	40
Enterococcus wangshanyuanii	40
[Eubacterium] rectale	40
Muribaculum intestinale	39
Fusobacterium gonidiaformans	39
Variibacter gotjawalensis	39
Methylosinus trichosporium	39
Labrenzia sp. VG12	39
Paracoccus sp. CBA4604	39
Pelagibaca abyssi	39
Rhodospirillum rubrum	39
Pseudomonas syringae group genomosp. 3	39
Sedimenticola thiotaurini	39
gamma proteobacterium HdN1	39
Xanthomonas fragariae	39
Kiritimatiella glycovorans	39
Opitutaceae bacterium TAV5	39
Cutibacterium avidum	39
Tessaracoccus flavus	39
Streptomyces lydicus	39
Nonomuraea sp. ATCC 55076	39
Carboxydocella thermautotrophica	39
Thermoanaerobacterium thermosaccharolyticum	39
Dyadobacter fermentans	38
Bradyrhizobium sp. CCBAU 51778	38
Vulgatibacter incomptus	38
Cedecea neteri	38
Serratia plymuthica	38
Yersinia enterocolitica	38
Rhodococcus sp. MTM3W5.2	38
Geodermatophilus obscurus	38
Luteipulveratus mongoliensis	38
Arthrobacter alpinus	38
Isoptericola dokdonensis	38
Eubacterium limosum	38
Peptoniphilus ivorii	38
Glycocaulis alkaliphilus	37
Maricaulis maris	37
Pararhodospirillum photometricum	37
Sphingomonas sp. KC8	37
beta proteobacterium CB	37
Desulfovibrio carbinolicus	37
Anaeromyxobacter dehalogenans	37
Acidiferrobacter sp. SPIII_3	37
Thiolapillus brandeum	37
Rhodopirellula baltica	37
Corynebacterium ureicelerivorans	37
Cellulomonas sp. PSBB021	37
Tessaracoccus flavescens	37
Bacillus subtilis	37
Virgibacillus necropolis	37
Aerococcus sanguinicola	37
Lactococcus garvieae	37
Alistipes finegoldii	36
Cupriavidus sp. USMAA2-4	36
Chondromyces crocatus	36
Oceanisphaera profunda	36
Tolumonas auensis	36
Candidatus Riesia pediculicola	36
Pseudomonas sp. CCOS 191	36
Borrelia duttonii	36
Kineococcus radiotolerans	36
Rathayibacter festucae	36
Sinomonas atrocyanea	36
Truepera radiovictrix	36
Vagococcus penaei	36
Lactobacillus sakei	36
Weissella cibaria	36
Nitrospira moscoviensis	35
Ketogulonicigenium vulgare	35
Paracoccus sp. BM15	35
Yangia sp. CCB-MM3	35
Novosphingobium aromaticivorans	35
Burkholderia sp. BDU8	35
Cellvibrio sp. PSBB006	35
Aliivibrio fischeri	35
Bifidobacterium longum	35
Mycobacteroides abscessus	35
Cellulomonas fimi	35
Brachybacterium sp. VR2415	35
Meiothermus ruber	35
Bacillus megaterium	35
Melissococcus plutonius	35
Ammonifex degensii	35
Saprospira grandis	34
Rhizobium sp. CIAT894	34
Granulibacter bethesdensis	34
Altererythrobacter sp. B11	34
Sphingobium amiense	34
Oxalobacter formigenes	34
Arcobacter molluscorum	34
Shewanella amazonensis	34
Gynuella sunshinyii	34
Xylella fastidiosa	34
Paludisphaera borealis	34
Planctomyces sp. SH-PL62	34
Brachybacterium sp. VM2412	34
Microbacterium hominis	34
Enterococcus gilvus	34
Anoxybacter fermentans	34
Ezakiella massiliensis	34
Candidatus Azobacteroides pseudotrichonymphae	33
Chryseobacterium carnipullorum	33
Acidithiobacillus caldus	33
Rhodobacter capsulatus	33
Porphyrobacter neustonensis	33
Burkholderia sp. RPE67	33
Paraburkholderia caledonica	33
Methylovorus glucosotrophus	33
Pseudoalteromonas tetraodonis	33
Hahella sp. KA22	33
Pseudomonas sp. MRSN12121	33
Vibrio natriegens	33
Thermobispora bispora	33
Actinomyces sp. VUL4_3	33
Corynebacterium pseudotuberculosis	33
Microbacterium sp. No. 7	33
Propionibacterium australiense	33
Actinomadura amylolytica	33
Lactobacillus pentosus	33
Streptococcus halotolerans	33
Turicibacter sp. H121	33
Proteiniphilum saccharofermentans	32
Acidithiobacillus ferrooxidans	32
Rhodobacter sp. LPB0142	32
Sulfitobacter sp. AM1-D1	32
Sulfitobacter sp. SK025	32
Croceicoccus naphthovorans	32
Erythrobacter flavus	32
Pelobacter sp. SFB93	32
Geobacter lovleyi	32
Myxococcus fulvus	32
Halotalea alkalilenta	32
Phycisphaera mikurensis	32
Lacunisphaera limnophila	32
Corynebacterium resistens	32
Microbacterium lemovicicum	32
Actinoplanes sp. N902-109	32
Micropruina glycogenica	32
Tessaracoccus aquimaris	32
Saccharothrix espanaensis	32
Thermomicrobium roseum	32
Alicyclobacillus acidocaldarius	32
Planococcus rifietoensis	32
Lactobacillus delbrueckii	32
Thermobaculum terrenum	32
Chryseobacterium lactis	31
Fusobacterium mortiferum	31
Paracoccus contaminans	31
Roseibacterium elongatum	31
Citromicrobium sp. JL477	31
Sphingomonas melonis	31
Burkholderia sp. CCGE1003	31
Herminiimonas arsenitoxidans	31
Desulfovibrio magneticus	31
Shewanella livingstonensis	31
Shewanella sp. MR-7	31
Providencia stuartii	31
Pseudomonas sp. MYb193	31
Opitutus terrae	31
Blastococcus saxobsidens	31
Cellulomonas flavigena	31
Cellulomonas gilvus	31
Microbacterium sp. 1.5R	31
Isoptericola variabilis	31
Actinoplanes friuliensis	31
Kutzneria albida	31
Pseudonocardia dioxanivorans	31
Staphylococcus succinus	31
Lactobacillus brevis	31
Christensenella sp. Marseille-P3954	31
Geosporobacter ferrireducens	31
Granulicella tundricola	30
Bacteroides dorei	30
Bacteroides salanitronis	30
Petrimonas mucosa	30
Chryseobacterium bernardetii	30
Gemmatirosa kalamazoonesis	30
Hyphomicrobium denitrificans	30
Hyphomicrobium nitrativorans	30
Agrobacterium rhizogenes	30
Ruegeria pomeroyi	30
Sphingomonas sp. NIC1	30
Sphingopyxis granuli	30
Arcobacter suis	30
Aeromonas rivipollensis	30
Buchnera aphidicola	30
Pseudomonas veronii	30
Sediminispirochaeta smaragdinae	30
Mycobacterium tuberculosis	30
Glutamicibacter nicotianae	30
Verrucosispora maris	30
Pseudonocardia autotrophica	30
Streptomyces sp. SCSIO 03032	30
Brevefilum fermentans	30
Clostridiales bacterium	30
Bacteroides thetaiotaomicron	29
Gemmatimonas aurantiaca	29
Acidithiobacillus ferridurans	29
Acidithiobacillus ferrivorans	29
Rhodovulum sp. P5	29
Rhodovulum sulfidophilum	29
Sulfitobacter pseudonitzschiae	29
Yoonia vestfoldensis	29
Gluconacetobacter diazotrophicus	29
Colwellia sp. PAMC 20917	29
Pseudoalteromonas atlantica	29
Pseudoalteromonas spongiae	29
Shewanella oneidensis	29
Dickeya zeae	29
Alcanivorax xenomutans	29
Halomonas huangheensis	29
Acinetobacter pittii	29
Acinetobacter sp. ACNIH1	29
Vibrio qinghaiensis	29
Mycolicibacterium aurum	29
Microbacterium foliorum	29
Microbacterium sp. CGR1	29
Amycolatopsis albispora	29
Pseudonocardia sp. HH130629-09	29
Bacillus pumilus	29
Enterococcus hirae	29
Candidatus Saccharimonas aalborgensis	29
Chryseobacterium sp. T16E-39	28
Chelatococcus daeguensis	28
Chelativorans sp. BNC1	28
Rhizobium jaguaris	28
Rhizobium sp. 11515TR	28
Celeribacter ethanolicus	28
Phaeobacter piscinae	28
Rhodobacter sp. CZR27	28
Sphingomonas sp. LK11	28
Advenella kashmirensis	28
Rhodocyclaceae bacterium	28
Marinobacter psychrophilus	28
Piscirickettsia salmonis	28
Bifidobacterium breve	28
Corynebacterium efficiens	28
Corynebacterium vitaeruminis	28
Tsukamurella paurometabola	28
Brevibacterium linens	28
Arthrobacter sp. YC-RL1	28
Nakamurella multipartita	28
Microlunatus phosphovorus	28
Dehalogenimonas formicexedens	28
Carnobacterium sp. 17-4	28
Streptococcus pasteurianus	28
Clostridium perfringens	28
Flavonifractor plautii	28
Paludibacter propionicigenes	27
Marinifilaceae bacterium SPP2	27
Chryseobacterium balustinum	27
Chryseobacterium glaciei	27
Chryseobacterium joostei	27
Methylobacterium sp. DM1	27
Rhizobium sp. S41	27
Celeribacter manganoxidans	27
Paracoccus aminophilus	27
Roseobacter denitrificans	27
Altererythrobacter mangrovi	27
Croceicoccus marinus	27
Micavibrio aeruginosavorus	27
Advenella mimigardefordensis	27
Geobacter daltonii	27
Pseudoalteromonas piratica	27
Saccharophagus degradans	27
Spiribacter curvatus	27
Klebsiella oxytoca	27
Providencia rustigianii	27
Pseudomonas sp. St29	27
Candidatus Baumannia cicadellinicola	27
Candidatus Planktophila sulfonica	27
Corynebacterium aurimucosum	27
Nocardia brasiliensis	27
Frankia inefficax	27
Microbacterium paludicola	27
Microbacterium sp. BH-3-3-3	27
Arthrobacter crystallopoietes	27
Pseudarthrobacter sulfonivorans	27
Streptomyces cattleya	27
Nocardiopsis gilva	27
Bacillus cytotoxicus	27
Heliobacterium modesticaldum	27
Fastidiosipila sanguinis	27
Chloracidobacterium thermophilum	26
Chryseobacterium jeonii	26
Chlorobaculum limnaeum	26
Mesorhizobium ciceri	26
Rhizobium sp. N324	26
Rhizobium sp. NXC24	26
Dinoroseobacter shibae	26
Thioclava nitratireducens	26
Erythrobacter seohaensis	26
Sphingobium cloacae	26
Sphingobium sp. YBL2	26
Sphingomonas sp. Cra20	26
Bordetella genomosp. 6	26
Burkholderia latens	26
Paraburkholderia graminis	26
Teredinibacter turnerae	26
Halioglobus pacificus	26
Microbulbifer thermotolerans	26
Serratia fonticola	26
Methylomonas methanica	26
Pasteurella dagmatis	26
Bdellovibrio bacteriovorus	26
Singulisphaera acidiphila	26
Thermogutta terrifontis	26
Treponema brennaborense	26
Trueperella pyogenes	26
Corynebacterium halotolerans	26
Kocuria flava	26
Propionibacterium acidifaciens	26
Kurthia zopfii	26
Aerococcus christensenii	26
Enterococcus thailandicus	26
Streptococcus troglodytae	26
Mageeibacillus indolicus	26
Bacteroides cellulosilyticus	25
Chlorobaculum tepidum	25
Novosphingobium sp. PP1Y	25
Alcaligenes aquatilis	25
Burkholderia sp. CCGE1001	25
Undibacterium parvum	25
Nitrosomonas sp. Is79A3	25
Nitrosospira multiformis	25
Arcobacter ellisii	25
Pseudoalteromonas sp. R3	25
Shewanella marisflavi	25
Sulfuriflexus mobilis	25
Erwinia gerundensis	25
Edwardsiella piscicida	25
Proteus vulgaris	25
Kushneria marisflavi	25
Pseudomonas sp. Os17	25
Thiomicrospira sp. S5	25
Grimontia hollisae	25
Flaviflexus salsibiostraticola	25
Dermacoccus nishinomiyaensis	25
Arthrobacter sp. QXT-31	25
Cellulosimicrobium cellulans	25
Cellulosimicrobium sp. TH-20	25
Actinoplanes missouriensis	25
Acidipropionibacterium jensenii	25
Alloactinosynnema sp. L-07	25
Amycolatopsis methanolica	25
Kibdelosporangium phytohabitans	25
Streptomyces olivoreticuli	25
Brevibacillus laterosporus	25
Candidatus Desulforudis audaxviator	25
Mycoplasma anatis	25
Marivirga tractuosa	24
Flavobacterium arcticum	24
Salegentibacter sp. T436	24
Prosthecochloris aestuarii	24
Rhodomicrobium vannielii	24
Rhizobium gallicum	24
Antarctobacter heliothermus	24
Altererythrobacter atlanticus	24
Altererythrobacter marensis	24
Sphingopyxis sp. MG	24
Polynucleobacter asymbioticus	24
Melittangium boletus	24
Arcobacter butzleri	24
Shewanella denitrificans	24
Shewanella loihica	24
Enterobacteriaceae bacterium ENNIH2	24
Candidatus Sodalis pierantonius	24
Psychrobacter urativorans	24
Paraphotobacterium marinum	24
Vibrio chagasii	24
Vibrio tritonius	24
Thermanaerovibrio acidaminovorans	24
Catenulispora acidiphila	24
Corynebacterium singulare	24
Corynebacterium variabile	24
Gordonia polyisoprenivorans	24
Nocardia seriolae	24
Rhodococcus hoagii	24
Brachybacterium sp. P6-10-X1	24
Microbacterium sp. TPU 3598	24
Amycolatopsis sp. AA4	24
Streptomyces venezuelae	24
Thermomonospora curvata	24
Deinococcus peraridilitoris	24
Paeniclostridium sordellii	24
Capnocytophaga stomatis	23
Gramella flava	23
Fibrobacter succinogenes	23
Nitrospira japonica	23
Methylovirgula ligni	23
Oligella urethralis	23
Burkholderia mallei	23
Aeromonas encheleia	23
Pragia fontium	23
Hahella chejuensis	23
Halomonas alkaliphila	23
Kushneria konosiri	23
Verrucomicrobia bacterium	23
Bifidobacterium bifidum	23
Beutenbergia cavernae	23
Leucobacter sp. DSM 101948	23
Microterricola viridarii	23
Glutamicibacter halophytocola	23
Actinoplanes teichomyceticus	23
Plantactinospora sp. KBS50	23
Kitasatospora setae	23
Aerococcus urinae	23
Tetragenococcus halophilus	23
Flavobacteriaceae bacterium 3519-10	22
Prosthecochloris sp. CIB 2401	22
Sinorhizobium medicae	22
Sphingobium sp. TKS	22
Burkholderia sp. PAMC 26561	22
Ralstonia pseudosolanacearum	22
Desulfotalea psychrophila	22
Myxococcus xanthus	22
Shewanella sediminis	22
Edwardsiella tarda	22
Methylomonas denitrificans	22
Zymobacter palmae	22
Pseudomonas amygdali	22
Vibrio harveyi	22
Gemmata sp. SH-PL17	22
Corynebacterium sp. ATCC 6931	22
Mycolicibacterium phlei	22
Mycolicibacterium thermoresistibile	22
Nocardia terpenica	22
Rhodococcus ruber	22
Pseudarthrobacter phenanthrenivorans	22
Lentzea guizhouensis	22
Saccharopolyspora erythraea	22
Rubrobacter xylanophilus	22
Leptolyngbya sp. O-77	22
Thermus scotoductus	22
Thermus sp. CCB_US3_UF1	22
Streptococcus lutetiensis	22
Roseburia hominis	22
Peptoclostridium acidaminophilum	22
Pseudopedobacter saltans	21
Parvularcula bermudensis	21
Ochrobactrum anthropi	21
Nitratireductor basaltis	21
Rhodobacteraceae bacterium QY30	21
Acetobacter pasteurianus	21
Zymomonas mobilis	21
Paraburkholderia terrae	21
Polynucleobacter duraquae	21
Arcobacter mytili	21
Aeromonas sp. ASNIH2	21
Glaciecola nitratireducens	21
Shewanella japonica	21
Halorhodospira halochloris	21
Lelliottia amnigena	21
Candidatus Doolittlea endobia	21
Providencia rettgeri	21
Yersinia frederiksenii	21
Oleiphilus messinensis	21
Psychrobacter alimentarius	21
Vibrio owensii	21
Vibrio mediterranei	21
Vibrio mimicus	21
Salinispira pacifica	21
Corynebacterium sphenisci	21
Gordonia terrae	21
Mycobacterium sp. JS623	21
Nocardia cyriacigeorgica	21
Frankia alni	21
Agromyces aureus	21
Curtobacterium pusillum	21
Actinoplanes sp. OR16	21
Streptomyces griseoviridis	21
Deinococcus proteolyticus	21
Deinococcus swuensis	21
Paenibacillus polymyxa	21
Kurthia sp. 11kri321	21
Sporosarcina ureae	21
Macrococcus sp. IME1552	21
[Clostridium] saccharolyticum	21
Thermincola potens	21
Selenomonas sp. oral taxon 478	21
Ndongobacter massiliensis	21
Granulicella mallensis	20
Owenweeksia hongkongensis	20
Wenyingzhuangia fucanilytica	20
Chlorobaculum parvum	20
Fusobacterium varium	20
Methylobacterium sp. AMS5	20
Methylocystis bryophila	20
Methylocystis rosea	20
Methyloceanibacter caenitepidi	20
Komagataeibacter xylinus	20
Sphingobium herbicidovorans	20
Cupriavidus sp. USMAHM13	20
Colwellia sp. MT41	20
Pseudoalteromonas translucida	20
Halioglobus japonicus	20
Oceanicoccus sagamiensis	20
Cronobacter sakazakii	20
Plautia stali symbiont	20
Providencia alcalifaciens	20
Pectobacterium polaris	20
Methylomicrobium alcaliphilum	20
Psychrobacter sp. DAB_AL43B	20
Vibrio jasicida	20
Vibrio tapetis	20
Halobacteriovorax sp. BALOs_7	20
Spirochaeta africana	20
Bifidobacterium animalis	20
Corynebacterium frankenforstense	20
Corynebacterium striatum	20
Mycolicibacter sinensis	20
Mycolicibacterium vaccae	20
Nocardia farcinica	20
Cnuibacter physcomitrellae	20
Cryobacterium arcticum	20
Frondihabitans sp. 762G35	20
Frondihabitans sp. PAMC 28766	20
Microbacterium testaceum	20
Amycolatopsis orientalis	20
Pseudonocardia sp. AL041005-10	20
Streptomyces albulus	20
Streptomyces fulvissimus	20
Cyanobium sp. NIES-981	20
Thermus brockianus	20
Bacillus asahii	20
Listeria ivanovii	20
Thermobacillus composti	20
Solibacillus silvestris	20
Clostridium sporogenes	20
Desulfitobacterium hafniense	20
Intestinimonas butyriciproducens	20
Spirosoma pollinicola	19
Flammeovirgaceae bacterium 311	19
Rhizobium tropici	19
Celeribacter indicus	19
Leisingera methylohalidivorans	19
Rhodovulum sp. MB263	19
Porphyrobacter sp. LM 6	19
Sphingobium baderi	19
Sphingomonas sp. JJ-A5	19
Paraburkholderia phenoliruptrix	19
Janthinobacterium sp. B9-8	19
Aeromonas sp. ASNIH3	19
Aeromonas sp. ASNIH4	19
Microbulbifer sp. A4B17	19
Pluralibacter gergoviae	19
Serratia liquefaciens	19
Serratia odorifera	19
Reinekea forsetii	19
Acinetobacter sp. WCHA55	19
Acinetobacter sp. WCHAc010034	19
Pseudomonas sp. FDAARGOS_380	19
Hydrogenophilus thermoluteolus	19
Pirellula staleyi	19
Planctopirus limnophila	19
Corynebacterium epidermidicanis	19
Mycobacterium kansasii	19
Nocardia asteroides	19
Frankia symbiont of Datisca glomerata	19
Microbacterium sp. PAMC 28756	19
Kitasatospora aureofaciens	19
Staphylococcus auricularis	19
Lactobacillus backii	19
Lactobacillus reuteri	19
Lachnoclostridium sp. YL32	19
endosymbiont 'TC1' of Trimyema compressum	19
Mycoplasma hyopneumoniae	19
Calditerrivibrio nitroreducens	18
Bacteroides ovatus	18
Algoriphagus sp. M8-2	18
Muricauda ruestringensis	18
Phyllobacterium zundukense	18
Tateyamaria omphalii	18
Sphingobium sp. EP60837	18
Candidatus Methylopumilus planktonicus	18
Nitrosomonas europaea	18
Campylobacter jejuni	18
Aeromonas caviae	18
Moritella viscosa	18
Granulosicoccus antarcticus	18
Enterobacter sp. SA187	18
Escherichia albertii	18
Mixta gaviniae	18
Pantoea sp. At-9b	18
Yersinia ruckeri	18
Bacteriovorax stolpii	18
Mariprofundus ferrinatatus	18
Isosphaera pallida	18
Rubinisphaera brasiliensis	18
Corynebacterium atypicum	18
Corynebacterium callunae	18
Corynebacterium marinum	18
Gordonia iterans	18
Mycolicibacterium chubuense	18
Frankia casuarinae	18
Streptomyces luteoverticillatus	18
Streptomyces rubrolavendulae	18
Gordonibacter urolithinfaciens	18
Nostocales cyanobacterium HT-58-2	18
Cyanobium gracile	18
Macrococcus canis	18
Staphylococcus sciuri	18
Staphylococcus xylosus	18
Tetragenococcus osmophilus	18
Syntrophothermus lipocalidus	18
Megamonas hypermegale	18
Bacteroides helcogenes	17
Hymenobacter sp. APR13	17
Hymenobacter sp. PAMC 26554	17
Hymenobacter swuensis	17
Chryseobacterium antarcticum	17
Chryseobacterium sp. StRB126	17
Leptospirillum ferrooxidans	17
Labrenzia sp. CP4	17
Gluconobacter oxydans	17
Altererythrobacter namhicola	17
Novosphingobium pentaromativorans	17
Alteromonas sp. MB-3u-76	17
Colwellia sp. PAMC 21821	17
Pseudoalteromonas sp. 1_2015MBL_MicDiv	17
Klebsiella michiganensis	17
Edwardsiella ictaluri	17
Xenorhabdus poinarii	17
Lonsdalea britannica	17
Serratia sp. ATCC 39006	17
Methylomonas koyamae	17
Vibrio breoganii	17
Turneriella parva	17
Acidothermus cellulolyticus	17
Actinopolyspora erythraea	17
Dietzia timorensis	17
Gordonia rubripertincta	17
Mycolicibacterium gilvum	17
Rathayibacter tritici	17
Propionimicrobium sp. Marseille-P3275	17
Streptomyces formicae	17
Streptomyces hundungensis	17
Streptomyces lunaelactis	17
Streptomyces sp. 4F	17
Synechococcus sp. SynAce01	17
Bacillus coagulans	17
Paenibacillus mucilaginosus	17
Planococcus maritimus	17
Salinicoccus halodurans	17
Staphylococcus lugdunensis	17
Staphylococcus pasteuri	17
Lactobacillus kunkeei	17
Lactobacillus ruminis	17
Streptococcus pantholopis	17
Streptococcus porcinus	17
Clostridium beijerinckii	17
Clostridium sp. SY8519	17
Erysipelothrix larvae	17
Peptoniphilus harei	17
Peptoniphilus sp. ING2-D1G	17
Acidobacterium capsulatum	16
Terriglobus saanensis	16
Caldisericum exile	16
Hymenobacter sedentarius	16
Pontibacter actiniarum	16
Gramella forsetii	16
Psychroflexus torquis	16
Candidatus Sulcia muelleri	16
Gemmatimonas phototrophica	16
Caulobacteraceae bacterium OTSz_A_272	16
Bartonella apis	16
Hyphomicrobium sp. MC1	16
Methylobacterium phyllosphaerae	16
Jannaschia sp. CCS1	16
Acidisphaera sp. G45-3	16
Komagataeibacter nataicola	16
Taylorella equigenitalis	16
Burkholderia sp. HB1	16
Desulfocapsa sulfexigens	16
Desulfovibrio fairfieldensis	16
Aeromonas sp. CA23	16
Woeseia oceani	16
Enterobacter asburiae	16
Gibbsiella quercinecans	16
Pantoea stewartii	16
Dickeya dadantii	16
Dickeya solani	16
Serratia rubidaea	16
Legionella waltersii	16
Halomonas campaniensis	16
Acinetobacter junii	16
Aliivibrio wodanis	16
Photobacterium gaetbulicola	16
Vibrio casei	16
Vibrio tubiashii	16
Mariprofundus aestuarium	16
Treponema succinifaciens	16
Corynebacterium maris	16
Corynebacterium mustelae	16
Mycobacterium sp. djl-10	16
Mycolicibacterium vanbaalenii	16
Rhodococcus fascians	16
Rhodococcus jostii	16
Rhodococcus sp. PBTS 1	16
Curtobacterium sp. BH-2-1-1	16
Streptomyces ambofaciens	16
Streptomyces gilvosporeus	16
Streptomyces xiamenensis	16
Rubrobacter radiotolerans	16
Deinococcus actinosclerus	16
Bacillus flexus	16
Bacillus glycinifermentans	16
Bacillus amyloliquefaciens	16
Paenibacillus crassostreae	16
Lactobacillus heilongjiangensis	16
[Eubacterium] eligens	16
Hungateiclostridiaceae bacterium KB18	16
Desulfosporosinus meridiei	16
Negativicoccus massiliensis	16
Geovibrio thiophilus	15
Hymenobacter sp. PAMC 26628	15
Cellulophaga lytica	15
Lutibacter sp. LPB0138	15
Muricauda lutaonensis	15
Seonamhaeicola sp. S2-3	15
Solitalea canadensis	15
Ignavibacterium album	15
Ilyobacter polytropus	15
Thermodesulfovibrio yellowstonii	15
Methylocystis sp. SC2	15
Rhizobium sp. NXC14	15
Rhodobiaceae bacterium	15
Novosphingobium tardaugens	15
Neisseriaceae bacterium DSM 100970	15
Oceanisphaera avium	15
Agarivorans gilvus	15
Leminorella richardii	15
Citrobacter koseri	15
Legionella endosymbiont of Polyplax serrata	15
Kangiella geojedonensis	15
Gilliamella apicola	15
Acinetobacter guillouiae	15
Acinetobacter sp. ADP1	15
Aliivibrio salmonicida	15
Vibrio gazogenes	15
Aminobacterium colombiense	15
Bifidobacterium adolescentis	15
Mycolicibacterium goodii	15
Segniliparus rotundus	15
Frankia sp. EAN1pec	15
Microbacterium oleivorans	15
Arthrobacter sp. ERGS1:01	15
Pseudarthrobacter chlorophenolicus	15
Kitasatospora sp. MMS16-BH015	15
Streptomyces albireticuli	15
Streptomyces albus	15
Streptomyces atratus	15
Streptomyces glaucescens	15
Nocardiopsis alba	15
Thermobifida fusca	15
Parolsenella catena	15
Rubrobacter indicoceani	15
Roseiflexus sp. RS-1	15
Deinococcus geothermalis	15
Deinococcus maricopensis	15
Kyrpidia spormannii	15
Bacillus circulans	15
Lactobacillus curvatus	15
Lactobacillus mucosae	15
Anaerostipes hadrus	15
Dehalobacterium formicoaceticum	15
Megasphaera elsdenii	15
Deferribacter desulfuricans	14
Bacteroides caecimuris	14
Mucinivorans hirudinis	14
Draconibacterium orientale	14
Capnocytophaga cynodegmi	14
Lacinutrix venerupis	14
Maribacter sp. 1_2014MBL_MicDiv	14
Sediminicola sp. YIK13	14
Siansivirga zeaxanthinifaciens	14
Flavobacteriaceae bacterium UJ101	14
Winogradskyella sp. J14-2	14
Sulfitobacter sp. SK011	14
Rhodobacteraceae bacterium	14
Erythrobacter gangjinensis	14
Myxococcus hansupus	14
Arcobacter sp. L	14
Arcobacter sp. LPB0137	14
Alteromonas australica	14
Pseudoalteromonas piscicida	14
Shewanella frigidimarina	14
Atlantibacter hermannii	14
Pectobacterium parmentieri	14
Rahnella sp. ERMR1:05	14
Acinetobacter indicus	14
Acinetobacter wuhouensis	14
Pseudomonas sp. SWI36	14
Pseudomonas savastanoi	14
Thioploca ingrica	14
Vibrio aphrogenes	14
Halobacteriovorax marinus	14
Bdellovibrio exovorus	14
Coraliomargarita akajimensis	14
Akkermansia glycaniphila	14
Treponema caldarium	14
Bifidobacterium scardovii	14
Corynebacterium ammoniagenes	14
Corynebacterium flavescens	14
Corynebacterium sp. NML98-0116	14
Corynebacterium terpenotabidum	14
Corynebacterium testudinoris	14
Gordonia phthalatica	14
Mycobacteroides saopaulense	14
Mycolicibacter terrae	14
Nocardia nova	14
Rhodococcus sp. P1Y	14
Rhodococcus sp. PBTS 2	14
Stackebrandtia nassauensis	14
Dermabacter vaginalis	14
Cryobacterium sp. LW097	14
Arthrobacter sp. PAMC 25486	14
Adlercreutzia equolifaciens	14
Actinobacteria bacterium IMCC25003	14
Fimbriimonas ginsengisoli	14
Gloeobacter kilaueensis	14
Synechococcus sp. JA-3-3Ab	14
Paenibacillus yonginensis	14
Sporolactobacillus terrae	14
Staphylococcus warneri	14
Lactobacillus acidipiscis	14
Lactobacillus sanfranciscensis	14
Pediococcus damnosus	14
Lactococcus piscium	14
Alkaliphilus metalliredigens	14
Lachnoclostridium phocaeense	14
Desulfotomaculum ruminis	14
Peptostreptococcaceae bacterium oral taxon 929	14
Carboxydothermus hydrogenoformans	14
Methylomusa anaerophila	14
Gottschalkia acidurici	14
Anaerococcus prevotii	14
Candidatus Koribacter versatilis	13
Bacteroides caccae	13
Salinivirga cyanobacteriivorans	13
Hymenobacter nivis	13
Pontibacter akesuensis	13
Chryseobacterium nakagawai	13
Formosa sp. Hel1_33_131	13
Gramella salexigens	13
Lacinutrix sp. 5H-3-7-4	13
Lacinutrix sp. Bg11-31	13
Olleya aquimaris	13
Olleya sp. Bg11-27	13
Haliscomenobacter hydrossis	13
Methylobacterium radiotolerans	13
Paracoccus mutanolyticus	13
Rhodobaca barguzinensis	13
Acetobacter persici	13
Komagataeibacter medellinensis	13
Altererythrobacter epoxidivorans	13
Burkholderia plantarii	13
Nitrosomonas eutropha	13
Aeromonas media	13
Alteromonas sp. BL110	13
Idiomarina sp. X4	13
Pseudoalteromonas agarivorans	13
Shewanella bicestrii	13
Shewanella woodyi	13
Leclercia sp. LSNIH1	13
Raoultella ornithinolytica	13
Edwardsiella hoshinae	13
Arsenophonus endosymbiont of Aleurodicus dispersus	13
Proteus hauseri	13
Dickeya dianthicola	13
Candidatus Fukatsuia symbiotica	13
Yersinia pestis	13
Marinomonas posidonica	13
Pseudomonas sp. XWY-1	13
Beggiatoa leptomitoformis	13
Photobacterium profundum	13
Victivallales bacterium CCUG 44730	13
Arcanobacterium haemolyticum	13
Trueperella bialowiezensis	13
Corynebacterium falsenii	13
Corynebacterium humireducens	13
Corynebacterium renale	13
Mycobacterium colombiense	13
Mycobacterium dioxanotrophicus	13
Mycobacterium sp. EPa45	13
Tsukamurella tyrosinosolvens	13
Lawsonella clevelandensis	13
Rhodoluna lacicola	13
Salinispora arenicola	13
Salinispora tropica	13
Streptomyces clavuligerus	13
Streptomyces dengpaensis	13
Streptomyces griseus	13
Streptomyces lincolnensis	13
Denitrobacterium detoxificans	13
Roseiflexus castenholzii	13
Oscillatoria nigro-viridis	13
Deinococcus gobiensis	13
Thermus oshimai	13
Bacillus thermoamylovorans	13
Oceanobacillus iheyensis	13
Planococcus plakortidis	13
Lactobacillus amylophilus	13
Lactobacillus murinus	13
Lactobacillus zymae	13
Syntrophomonas wolfei	13
Acidaminococcus fermentans	13
Flexistipes sinusarabici	12
Cytophaga hutchinsonii	12
Persicobacter sp. JZB09	12
Fluviicola taffensis	12
Elizabethkingia ursingii	12
Flavivirga eckloniae	12
Gramella sp. SH35	12
Pedobacter ginsengisoli	12
Beijerinckia indica	12
Ruegeria sp. TM1040	12
Altererythrobacter ishigakiensis	12
Burkholderia sp. MSMB0266	12
Cupriavidus sp. USMAA1020	12
Polynucleobacter difficilis	12
Myxococcus stipitatus	12
Aeromonas sp. CU5	12
Thalassotalea crassostreae	12
Pseudoalteromonas aliena	12
Pseudoalteromonas rubra	12
[truncated: 199 more rows]

## Sheet: MALT validation
Supplementary Dataset 5c. Reference-based mapping results used for validating MALT assignments
Species	Site	Reference genome	BioProject ID	RefSeq accession no.	MALT reads	BWA reads (MQ30)	Avg. Read Length	Genome coverage	Depth of coverage	SD Depth of coverage	C to T 5' (%)	-Δ%
Delftia tsuruhatensis	lab contaminant	Delftia tsuruhatensis CM13	PRJNA344535	GCF_001753225.1	1106245	915670	61	58.88	7.8047	8.5353	1.09084	1
Rothia mucilaginosa	oral/respiratory	Rothia mucilaginosa DY-18	PRJDA38547	GCF_000011025.1	407428	296610	52	82.3	6.9269	5.6448	14.0015	0.857815
Neisseria subflava	respiratory	Neisseria subflava NJ9703	PRJNA30483	GCF_000173955.1	356932	308732	56	83.71	7.4866	6.2157	14.4608	0.901953
Pseudomonas stutzeri	environmental	Pseudomonas stutzeri CGMCC 1.1803	PRJNA68131	GCF_000219605.1	298152	51423	54	25.92	0.6166	1.3563	2.72182	0.610898
Streptococcus pneumoniae	oral	Streptococcus pneumoniae R6	PRJNA278	GCF_000007045.1	262850	176513	57	69.37	4.9779	6.3805	13.7869	0.835619
Streptococcus mitis	oral	Streptococcus mitis B6	PRJNA16302	GCF_000027165.1	221651	120639	60	65.09	3.4173	4.3782	13.652	0.706913
Haemophilus parainfluenzae	oral	Haemophilus parainfluenzae T3T1	PRJNA50411	GCF_000210895.1	205366	135236	58	78.93	3.8176	3.4067	14.4823	0.727219
Neisseria meningitidis	oral/nasopharynx	Neisseria meningitidis MC58	PRJNA251	GCF_000008805.1	180457	100540	51	42.43	2.2725	4.2506	14.9087	0.874866
Haemophilus haemolyticus	oral/respiratory	Haemophilus haemolyticus CCUG 12834	PRJNA302716	GCF_001679045.1	179746	120996	61	73.41	3.8975	4.2674	15.2599	0.74523
Neisseria cinerea	oral/oropharynx	Neisseria cinerea ATCC 14685	PRJNA30469	GCF_000173895.1	172921	153683	58	71.7	4.8726	5.1412	15.1462	1
Haemophilus influenzae	oral/respiratory	Haemophilus influenzae Rd KW20	PRJNA219	GCF_000027305.1	146256	87835	57	53.75	2.7509	3.9705	14.9778	0.747274
Lautropia mirabilis	oral/respiratory	Lautropia mirabilis ATCC 51599	PRJNA52989	GCF_000186425.1	123007	117040	53	71.93	1.97	1.9304	12.9988	1
Gemella haemolysans	oral/respiratory	Gemella haemolysans ATCC 10379	PRJNA30487	GCF_000173915.1	107198	96228	63	72.38	3.1879	3.6754	14.1424	0.734624
Aggregatibacter segnis	oral/respiratory	Aggregatibacter segnis ATCC 33393	PRJNA53019	GCF_000185305.1	102118	95670	58	73.26	2.7959	2.7678	14.5367	0.853659
Neisseria elongata	oral	Neisseria elongata subsp. glycolytica ATCC 29315	PRJNA247711	GCF_000818035.1	94308	68407	54	67.6	1.6488	1.853	15.1068	0.90148
Delftia acidovorans	lab contaminant	Delftia acidovorans SPH-1	PRJNA17413	GCF_000018665.1	89532	73465	62	9.34	0.6764	2.9173	1.29854	1
Prevotella intermedia	oral	Prevotella intermedia ATCC 25611	PRJNA313956	GCF_001953955.1	88952	65324	56	54.95	1.1745	1.4169	16.2117	0.856317
Streptococcus oralis	oral	Streptococcus oralis Uo5	PRJEA60241	GCF_000253155.1	87262	48853	57	57.62	1.4371	1.9074	13.7763	0.701058
Hydrogenophaga sp. RAC07	environmental	Hydrogenophaga sp. RAC07	PRJNA319837	GCF_001713375.1	76634	71022	56	49.93	0.8653	1.3156	0.996651	1
Aggregatibacter aphrophilus	oral/oropharynx	Aggregatibacter aphrophilus NJ8700	PRJNA36579	GCF_000022985.1	61906	43231	56	50.44	1.0548	1.5932	15.0064	0.810248
Streptococcus sp. ChDC B345	oral	Streptococcus sp. ChDC B345	PRJNA493538	GCF_003627155.1	57202	52614	61	50.33	1.6435	2.6696	13.8291	0.867155
Delftia sp. HK171	lab contaminant	Delftia sp. HK171	PRJNA353889	GCF_001886655.1	50204	41925	63	7.58	0.4165	2.0532	1.76322	1
Streptococcus sp. oral taxon 431	oral	Streptococcus sp. oral taxon 431	PRJNA282954	GCF_001553685.1	47059	43787	59	47.5	1.194	1.9389	13.5797	0.803472
Delftia sp. Cs1-4	lab contaminant	Delftia sp. Cs1-4	PRJNA46303	GCF_000214395.1	44725	38125	63	7.06	0.3646	1.846	1.57887	1
Fusobacterium nucleatum	oral	Fusobacterium nucleatum ATCC 25586	PRJNA295	GCF_000007325.1	43838	26783	64	47.84	0.7991	1.0827	14.1499	0.935494
Streptococcus pseudopneumoniae	oral	Streptococcus pseudopneumoniae IS7493	PRJNA69547	GCF_000221985.1	42502	38832	61	34.92	1.0886	2.3987	14.4193	0.871272
Streptococcus cristatus	oral	Streptococcus cristatus AS 1.3089	PRJNA192658	GCF_000385925.1	41629	32486	58	46.02	0.88	1.2718	13.1722	0.74739
Fusobacterium periodonticum	oral	Fusobacterium periodonticum 2_1_31	PRJNA32473	GCF_000158215.3	39684	27447	64	45.41	0.8	1.1392	15.0323	0.765434
Capnocytophaga leadbetteri	oral	Capnocytophaga leadbetteri H6253	PRJNA369395	GCF_002302615.1	38259	36461	59	49.82	0.8666	1.1113	14.0165	0.846177
Corynebacterium matruchotii	oral	Corynebacterium matruchotii ATCC 14266	PRJNA31011	GCF_000175375.1	37458	36070	52	43.95	0.6627	0.9166	12.9814	1
Gemella morbillorum	oral	Gemella morbillorum M424	PRJNA38781	GCF_000185645.1	34551	32284	63	56.43	1.1587	1.4866	16.2641	1
Neisseria gonorrhoeae	?	Neisseria gonorrhoeae FA 1090	PRJNA23	GCF_000006845.1	33047	27704	53	21.34	0.6821	1.9674	14.9963	1
Neisseria sicca	oral	Neisseria sicca	PRJNA231221	GCF_002073715.2	30418	27290	57	22.47	0.5606	1.4124	13.6563	0.901424
Leptospira alstonii	environmental	Leptospira alstonii serovar Pingchang str. 80-412	PRJNA177154	GCF_000332555.2	30399	28065	59	30.07	0.3655	0.6179	0.889705	1
Kingella kingae	oral	Kingella kingae Vir5453	PRJEB1637	GCF_000470375.1	29613	25811	55	44.15	0.7158	1.046	14.38	1
Streptococcus viridans	oral	Streptococcus viridans NCTC3166	PRJEB6403	GCF_900636365.1	29463	27840	60	36.45	0.8397	1.4908	14.5061	1
Neisseria mucosa	oral	Neisseria mucosa C102	PRJNA38747	GCF_000186165.1	28951	25995	57	22.5	0.5557	1.3881	15.2366	0.892775
Streptococcus sanguinis	oral	Streptococcus sanguinis SK36	PRJNA13942	GCF_000014205.1	28596	18283	56	31.15	0.4335	0.7562	14.5713	0.698263
Prevotella fusca	oral	Prevotella fusca JCM 17724	PRJNA282954	GCF_001262015.1	28256	26295	57	34.64	0.4642	0.7355	15.7367	1
Pseudopropionibacterium propionicum	oral	Pseudopropionibacterium propionicum F0230a	PRJNA49291	GCF_000277715.1	27075	22864	50	26.79	0.3366	0.625	13.2106	0.888172
Ottowia sp. oral taxon 894	oral	Ottowia sp. oral taxon 894 W10237	PRJNA282954	GCF_001262075.1	26777	25425	52	34.58	0.4574	0.7289	14.3732	1
Streptococcus sp. NPS 308	oral	Streptococcus sp. NPS 308	PRJDB5166	GCF_002355895.1	26314	24937	59	37.52	0.7735	1.4045	14.2806	0.822714
Porphyromonas gingivalis	oral/red complex	Porphyromonas gingivalis ATCC 33277	PRJDA19051	GCF_000010505.1	25431	17651	55	32.17	0.4143	0.6835	17.2392	1
Streptococcus australis	oral	Streptococcus australis ATCC 700641	PRJNA53201	GCF_000186465.1	25118	23777	60	31.51	0.6778	1.3252	13.8185	1
Actinomyces oris	oral	Actinomyces oris T14V	PRJNA282954	GCF_001553935.1	24860	24029	52	29.81	0.4139	0.7419	12.7103	1
Rothia dentocariosa	oral	Rothia dentocariosa ATCC 17931	PRJNA48447	GCF_000164695.2	21415	10944	54	19.98	0.2364	0.5166	13.6308	1
Haemophilus sp. oral taxon 036	oral	Haemophilus sp. oral taxon 036	PRJNA282954	GCF_002998595.1	21115	19707	62	28.36	0.6789	1.5473	14.504	1
Streptococcus gordonii	oral	Streptococcus gordonii str. Challis substr. CH1	PRJNA66	GCF_000017005.1	20398	13036	58	25.93	0.3465	0.7164	14.4521	0.785534
Ramlibacter tataouinensis	environmental	Ramlibacter tataouinensis TTB310	PRJNA16294	GCF_000215705.1	18776	12581	51	4.46	0.1584	1.1379	2.00631	0.705996
Capnocytophaga gingivalis	oral	Capnocytophaga gingivalis ATCC 33624	PRJNA31387	GCF_000174755.1	18113	16734	58	27.13	0.3468	0.648	15.0289	1
Capnocytophaga sputigena	oral	Capnocytophaga sputigena ATCC 33612	PRJNA30997	GCF_000173675.1	18093	12587	58	19.87	0.2411	0.5347	14.6552	0.869238
Neisseria lactamica	oral	Neisseria lactamica 020-06	PRJNA13472	GCF_000196295.1	18004	11971	56	14.15	0.3033	1.0241	14.1725	0.795389
Eikenella corrodens	oral	Eikenella corrodens ATCC 23834	PRJNA30493	GCF_000158615.1	17566	12102	53	19.73	0.2625	0.6488	13.335	0.766472
Tannerella forsythia	oral/red complex	Tannerella forsythia 92A2	PRJNA319	GCF_000238215.1	16550	14187	55	19.83	0.2312	0.5026	15.2501	1
Neisseria polysaccharea	oral	Neisseria polysaccharea ATCC 43768	PRJNA30479	GCF_000176735.1	15777	14442	57	15.03	0.4129	1.4159	15.8211	1
Thalassolituus oleivorans	environmental	Thalassolituus oleivorans MIL-1	PRJEB1425	GCF_000355675.1	15307	12901	59	17.23	0.1949	0.4541	0.771988	1
Streptococcus sp. A12	oral	Streptococcus sp. A12	PRJNA302800	GCF_001587175.1	13935	13232	59	24.85	0.4213	0.9434	14.6159	0.851436
Achromobacter spanius	environmental	Achromobacter spanius CGMCC9173	PRJNA291320	GCF_001189595.1	13207	10518	59	8.95	0.0977	0.3264	1.87938	0.708637
Parvimonas micra	oral	Parvimonas micra KCOM 1535; ChDC B708	PRJNA264589	GCF_000800295.1	12829	9925	63	27.52	0.3887	0.7457	15.398	0.874064
Treponema denticola	oral/red complex	Treponema denticola ATCC 35405	PRJNA4	GCF_000008185.1	11824	11379	59	19.48	0.2393	0.5378	14.0447	0.817169
Tannerella sp. oral taxon HOT-286	oral	Tannerella sp. oral taxon HOT-286/W11667	PRJNA282954	GCF_001717525.2	11368	10397	53	15.72	0.1854	0.471	14.0485	1
Filifactor alocis	oral	Filifactor alocis ATCC 35896	PRJNA30485	GCF_000163895.2	10706	9948	61	25.6	0.3153	0.5965	14.9948	1
Actinomyces meyeri	oral	Actinomyces meyeri W712	PRJNA282954	GCF_001262055.1	10617	10105	51	21.25	0.253	0.5365	13.9562	1
Pseudomonas aeruginosa	environmental	Pseudomonas aeruginosa PAO1	PRJNA331	GCF_000006765.1	10008	2220	42	1.15	<0.1	0.1823	2.51323	0.877551
Epstein–Barr virus (Human gammaherpesvirus 4)			PRJNA485481	NC_009334.1	640	593	51	13.31	0.177	0.3943	17.8	1
