# Supplementary material for: A 5700 year-old human genome and oral microbiome from chewed birch pitch
Source: Nat Commun. 2019 Dec 17;10:5520. doi: 10.1038/s41467-019-13549-9 (PMC6917805; doi:10.1038/s41467-019-13549-9)
Supplement: Supplementary file 9 — Supplementary Dataset 6 [file 41467_2019_13549_MOESM9_ESM.xlsx]

## Sheet: Streptococcus virulence genes
Supplementary Dataset 6a. List of Streptococcus virulence factors identified in the chewed birch pitch
Virulence factor	qseqid	sseqid	Functional category	Function	VFDB reference genome	pident	length	mismatch	gapopen	qstart	qend	sstart	send	evalue	bitscore	ref_gene_length	%coverage
cppA	k79_290	VFG005512(gi:15903347)	protease	C3-degrading protease CVF147	Streptococcus pneumoniae R6	94.12	408	24	0	53	460	6	413	1e-177	621	741	55.1
cps4C	k79_726	VFG001367(gb|NP_344881)	immune evasion	capsular polysaccharide biosynthesis protein Cps4C	Streptococcus pneumoniae TIGR4	95.71	210	9	0	1	210	484	693	9e-93	339	693	30.3
cps4D	k79_2768	VFG001368(gb|NP_344882)	immune evasion	capsular polysaccharide biosynthesis protein Cps4D	Streptococcus pneumoniae TIGR4	97.11	242	7	0	1	242	79	320	6e-114	409	684	35.4
cps4F	k79_2014	VFG001370(gb|NP_344884)	immune evasion	capsular polysaccharide biosynthesis protein Cps4F	Streptococcus pneumoniae TIGR4	94.74	304	16	0	1	304	994	691	3e-133	473	1230	24.7
cps4K	k79_2043	VFG001375(gb|NP_344892)	immune evasion	capsular polysaccharide biosynthesis protein Cps4K	Streptococcus pneumoniae TIGR4	96.86	318	10	0	1	318	1189	872	5e-151	532	1230	25.9
eno	k79_2160	VFG005580(gi:15900994)	enzyme	phosphopyruvate hydratase, Streptococcal enolase CVF153	Streptococcus pneumoniae TIGR4	98.17	382	7	0	1	382	891	510	0	667	1305	29.3
htrA/degP	k79_1192	VFG005532(gi:15904086)	protease	serine protease CVF148	Streptococcus pneumoniae R6	96	275	11	0	1	275	275	1	2e-125	448	1194	23
lmb	k79_1396	VFG019033(gi:116515739)	adherence	laminin-binding protein CVF114	Streptococcus pneumoniae D39	94.53	384	21	0	1	384	708	325	3e-169	593	918	41.8
lytB	k79_4109	VFG001356(gb|NP_345446)	adherence	endo-beta-N-acetylglucosaminidase, choline binding protein VF0145	Streptococcus pneumoniae TIGR4	93.54	821	53	0	17	837	1157	1977	0	1223	1977	41.5
lytC	k79_5	VFG005339(gi:118090031)	adherence	lysozyme, choline binding protein CVF122	Streptococcus pneumoniae TIGR4	86.32	468	60	4	1	466	101	566	4e-143	507	1473	31.8
nanB	k79_3409	VFG001360(gb|NP_346126)	enzyme	neuraminidase B, neuraminidase VF0148	Streptococcus pneumoniae TIGR4	98.36	795	13	0	1	795	916	122	0	1397	2094	38
pavA	k79_3555	VFG005196(gi:15900843)	adherence	adherence and virulence protein A, fibronectin-binding protein CVF113	Streptococcus pneumoniae TIGR4	95.84	938	39	0	1	938	1520	583	0	1517	1656	56.6
pce/cbpE	k79_370	VFG019069(gi:169832880)	adherence	choline binding protein E, choline-binding protein CVF122	Streptococcus pneumoniae Hungary19A-6	96.12	516	20	0	53	568	1	516	0	843	1896	27.2
piuA	k79_2742	VFG005813(gi:15901700)	iron uptake	iron-compound-binding protein CVF183, pneumococcal iron uptake	Streptococcus pneumoniae TIGR4	93.86	586	36	0	16	601	298	883	0	883	966	60.7
plr/gapA	k79_314	VFG005355(gi:22537907)	adherence	streptococcal plasmin receptor GAPDH CVF123	Streptococcus agalactiae 2603V/R	92.93	297	19	2	1	296	349	644	2e-120	431	1011	29.4
plr/gapA	k79_3756	VFG019078(gi:182684949)	adherence	streptococcal plasmin receptor GAPDH CVF123	Streptococcus pneumoniae CGSP14	98.82	424	5	0	1	424	424	1	0	756	1080	39.3
psaA	k79_1969	VFG019102(gi:182684593)	manganese uptake	pneumococcal surface antigen A, metal binding protein SloC CVF181	Streptococcus pneumoniae CGSP14	96.01	326	11	2	1	325	618	942	6e-150	529	942	34.6
rmlA	k79_1998	VFG006070(gi:55821251)	immune evasion	glucose-1-phosphate thymidyl transferase, capsule CVF186	Streptococcus thermophilus LMG 18311	87.15	249	32	0	13	261	707	459	4e-76	283	870	28.6
rmlD	k79_463	VFG005838(gi:125717701)	immune evasion	DTDP-L-rhamnose synthase, putative, capsule CVF186	Streptococcus sanguinis SK36	81.44	264	43	3	1	261	486	226	2e-54	211	855	30.9
slrA	k79_2400	VFG005372(gi:116516991)	adherence	peptidyl-prolyl cis-trans isomerase, cyclophilin-type, streptococcal lipoprotein rotamase A CVF129	Streptococcus pneumoniae D39	95.79	570	24	0	19	588	804	235	0	920	804	70.9
srtA	k79_3838	VFG019081(gi:169833213)	adherence	sortase A CVF130	Streptococcus pneumoniae Hungary19A-6	93.7	524	33	0	19	542	744	221	0	785	744	70.4
SSA_1516	k79_2551	VFG006027(gi:125718327)	immune evasion	cell-wall biogenesis glycosyltransferase, putative, capsule CVF186	Streptococcus sanguinis SK36	97.74	265	6	0	20	284	705	441	3e-128	457	705	37.6
SSU98_1513	k79_2119	VFG043469(gi:146321359)	adherence	phosphopyruvate hydratase, fibronectin-binding protein AI215	Streptococcus suis 98HAH33	93.16	307	21	0	1	307	1002	1308	2e-126	451	1308	23.5
tig/ropA	k79_2793	VFG005552(gi:125718786)	protease	trigger factor CVF149	Streptococcus sanguinis SK36	82.81	477	76	4	1	474	763	1236	2e-117	422	1284	37.1
tig/ropA	k79_2648	VFG019091(gi:169834028)	protease	trigger factor CVF149	Streptococcus pneumoniae Hungary19A-6	96.82	534	17	0	1	534	198	731	0	893	1284	41.6
wzd	k79_680	VFG019112(gi:182683318)	immune evasion	capsular polysaccharide biosynthesis protein Cps14C, capsule CVF186	Streptococcus pneumoniae CGSP14	97.54	203	5	0	98	300	1	203	2e-95	348	693	29.3

## Sheet: TIGR4 virulence genes
Supplementary Dataset 6b. List of Streptococcus pneumoniae TIGR4 virulence genes. Genes shared with the ancient pitch sample are marked in bold.
Virulence gene	sseqid	Functional category	Function	VFDB reference genome	pident	length	mismatch	gapopen	qstart	qend	sstart	send	evalue	bitscore	ref_gene_length	%coverage	VFDB description	NCBI gene	NCBI tag	Protein ID	Direction	Start	End
cbpA	VFG001357(gb|NP_346601)	adherence	Choline binding proteins	Streptococcus pneumoniae TIGR4	100	2082	0	0	1	2082	1	2082	0	3845	2082	100	choline binding protein A [CbpA/PspC (VF0150)	protein=pneumococcal surface protein PspC, choline-binding form	locus_tag=SP_RS11185	protein_id=WP_000458188.1	minus direction	2110014	2112096
cbpD	VFG001355(gb|NP_346612)	adherence	Choline binding proteins	Streptococcus pneumoniae TIGR4	100	1347	0	0	1	1347	1	1347	0	2488	1347	100	choline binding protein D [CBPs (VF0145)	protein=choline binding-anchored murein hydrolase CbpD	locus_tag=SP_RS11240	protein_id=WP_000698569.1	plus direction	2121459	2122806
cbpG	VFG001353(gb|NP_344916)	adherence	Choline binding proteins	Streptococcus pneumoniae TIGR4	100	822	0	0	1	822	37	858	0	1519	858	95.8	choline binding protein G [CBPs (VF0145)	protein=trypsin-like serine protease	locus_tag=SP_RS01925	protein_id=WP_001100143.1	direction direction	368770	369592
cppA	VFG005510(gi:116515759)	protease	C3-degrading protease	Streptococcus pneumoniae D39	100	726	0	0	1	726	1	726	0	1341	726	100	C3-degrading proteinase [C3-degrading protease (CVF147)	protein=proteinase	locus_tag=SP_RS07120	protein_id=WP_001102211.1	plus direction	1369015	1369741
cps4A	VFG001365(gb|NP_344879)	immune evasion	Capsule	Streptococcus pneumoniae TIGR4	100	1446	0	0	1	1446	1	1446	0	2671	1446	100	capsular polysaccharide biosynthesis protein Cps4A [Capsule (VF0144)	protein=LytR family transcriptional regulator	locus_tag=SP_RS01690	protein_id=WP_000091082.1	plus direction	320076	321522
cps4B	VFG001366(gb|NP_344880)	immune evasion	Capsule	Streptococcus pneumoniae TIGR4	100	732	0	0	1	732	1	732	0	1352	732	100	capsular polysaccharide biosynthesis protein Cps4B [Capsule (VF0144)	protein=tyrosine-protein phosphatase	locus_tag=SP_RS01695	protein_id=WP_000565352.1	plus direction	321523	322255
cps4C	VFG001367(gb|NP_344881)	immune evasion	Capsule	Streptococcus pneumoniae TIGR4	100	693	0	0	1	693	1	693	0	1280	693	100	capsular polysaccharide biosynthesis protein Cps4C [Capsule (VF0144)	protein=capsular polysaccharide biosynthesis protein CpsC	locus_tag=SP_RS01700	protein_id=WP_000664160.1	plus direction	322263	322956
cps4D	VFG001368(gb|NP_344882)	immune evasion	Capsule	Streptococcus pneumoniae TIGR4	100	684	0	0	1	684	1	684	0	1264	684	100	capsular polysaccharide biosynthesis protein Cps4D [Capsule (VF0144)	protein=tyrosine-protein kinase	locus_tag=SP_RS01705	protein_id=WP_001142502.1	plus direction	322965	323649
cps4E	VFG001369(gb|NP_344883)	immune evasion	Capsule	Streptococcus pneumoniae TIGR4	100	597	0	0	1	597	40	636	0	1103	636	93.87	capsular polysaccharide biosynthesis protein Cps4E [Capsule (VF0144)	protein=sugar transferase	locus_tag=SP_RS01710	protein_id=WP_000274239.1	plus direction	324028	324625
cps4F	VFG001370(gb|NP_344884)	immune evasion	Capsule	Streptococcus pneumoniae TIGR4	100	1230	0	0	1	1230	1	1230	0	2272	1230	100	capsular polysaccharide biosynthesis protein Cps4F [Capsule (VF0144)	protein=glycosyltransferase family 4 protein	locus_tag=SP_RS01715	protein_id=WP_000697328.1	plus direction	324633	325863
cps4G	VFG001371(gb|NP_344885)	immune evasion	Capsule	Streptococcus pneumoniae TIGR4	100	1077	0	0	1	1077	1	1077	0	1989	1077	100	capsular polysaccharide biosynthesis protein Cps4G [Capsule (VF0144)	protein=hypothetical protein	locus_tag=SP_RS01720	protein_id=WP_001264338.1	plus direction	325867	326944
cps4H	VFG001372(gb|NP_344886)	immune evasion	Capsule	Streptococcus pneumoniae TIGR4	100	1119	0	0	1	1119	1	1119	0	2067	1119	100	capsular polysaccharide biosynthesis protein Cps4H [Capsule (VF0144)	protein=glycosyltransferase family 1 protein	locus_tag=SP_RS01725	protein_id=WP_000598627.1	plus direction	326936	328055
cps4I	VFG001373(gb|NP_344890)	immune evasion	Capsule	Streptococcus pneumoniae TIGR4	100	1098	0	0	1	1098	1	1098	0	2028	1098	100	UDP-N-acetylglucosamine-2-epimerase [Capsule (VF0144)	protein=UDP-N-acetylglucosamine 2-epimerase (non-hydrolyzing)	locus_tag=SP_RS01745	protein_id=WP_000758382.1	plus direction	331773	332871
cps4J	VFG001374(gb|NP_344891)	immune evasion	Capsule	Streptococcus pneumoniae TIGR4	100	1056	0	0	1	1056	1	1056	0	1951	1056	100	capsular polysaccharide biosynthesis protein Cps4J [Capsule (VF0144)	protein=NAD-dependent epimerase/dehydratase family protein	locus_tag=SP_RS01750	protein_id=WP_000077424.1	plus direction	332874	333930
cps4K	VFG001375(gb|NP_344892)	immune evasion	Capsule	Streptococcus pneumoniae TIGR4	100	1230	0	0	1	1230	1	1230	0	2272	1230	100	capsular polysaccharide biosynthesis protein Cps4K [Capsule (VF0144)	protein=capsular polysaccharide biosynthesis protein CapF	locus_tag=SP_RS01755	protein_id=WP_000594468.1	plus direction	334029	335259
cps4L	VFG001376(gb|NP_344893)	immune evasion	Capsule	Streptococcus pneumoniae TIGR4	100	1185	0	0	1	1185	1	1185	0	2189	1185	100	UDP-N-acetylglucosamine 2-epimerase [Capsule (VF0144)	protein=UDP-N-acetylglucosamine 2-epimerase (non-hydrolyzing)	locus_tag=SP_RS01760	protein_id=WP_000695335.1	plus direction	335259	336444
eno	VFG005580(gi:15900994)	enzyme	Streptococcal enolase	Streptococcus pneumoniae TIGR4	100	1305	0	0	1	1305	1	1305	0	2410	1305	100	phosphopyruvate hydratase [Streptococcal enolase (CVF153)	protein=phosphopyruvate hydratase	locus_tag=SP_RS05590	protein_id=WP_000022813.1	plus direction	1061772	1063077
htrA/degP	VFG005532(gi:15904086)	protease	Serine protease	Streptococcus pneumoniae R6	99.92	1194	1	0	1	1194	1	1194	0	2200	1194	100	Serine protease [Serine protease (CVF148)	protein=serine protease	locus_tag=SP_RS11450	protein_id=WP_001808347.1	minus direction	2158816	2160010
hysA	VFG001364(gb|NP_344851)	enzyme	Hyaluronidase	Streptococcus pneumoniae TIGR4	100	3201	0	0	34	3234	1	3201	0	5912	3201	100	hyaluronate lyase [Hyaluronate lyase (VF0146)	protein=LPXTG-anchored hyaluronate lyase	locus_tag=SP_RS01530	protein_id=WP_078064018.1	minus direction	287449	290683
iga	VFG005486(gi:15901019)	protease	IgA1 protease	Streptococcus pneumoniae TIGR4	100	6015	0	0	1	6015	1	6015	0	11108	6015	100	immunoglobulin A1 protease [IgA1 protease (CVF145)	protein=YSIRK-type signal peptide-containing protein	locus_tag=SP_RS05695	protein_id=WP_000417180.1	minus direction	1083880	1089895
lmb	VFG019034(gi:15900875)	adherence	Laminin-binding protein	Streptococcus pneumoniae TIGR4	100	918	0	0	1	918	1	918	0	1696	918	100	adhesion lipoprotein [Laminin-binding protein (CVF114)	protein=zinc-binding lipoprotein AdcAII	locus_tag=SP_RS04970	protein_id=WP_000744528.1	plus direction	943338	944256
lytA	VFG001358(gb|NP_346365)	adherence	Choline binding proteins	Streptococcus pneumoniae TIGR4	100	957	0	0	1	957	1	957	0	1768	957	100	autolysin [Autolysin (VF0143)	protein=N-acetylmuramoyl-L-alanine amidase family protein	locus_tag=SP_RS09740	protein_id=WP_000405234.1	minus direction	1840404	1841361
lytB	VFG019074(gi:182683911)	adherence	Choline binding proteins	Streptococcus pneumoniae CGSP14	100	2034	0	0	1	2034	1	2034	0	3757	2034	100	endo-beta-N-acetylglucosaminidase [Choline-binding proteins (CVF122)	protein=endo-beta-N-acetylglucosaminidase	locus_tag=SP_RS04785	protein_id=WP_012386737.1	plus direction	910994	913028
lytC	VFG005339(gi:118090031)	adherence	Choline binding proteins	Streptococcus pneumoniae TIGR4	100	1473	0	0	1	1473	1	1473	0	2721	1473	100	lysozyme [Choline-binding proteins (CVF122)	protein=choline binding-anchored murein hydrolase LytC	locus_tag=SP_RS07755	protein_id=WP_000850133.1	plus direction	1479066	1480539
nanA	VFG005653(gi:931145)	enzyme	Neuraminidase A	Streptococcus pneumoniae TIGR4	100	2887	0	0	46	2932	1	2887	0	5332	2887	100	- [Neuraminidase A (CVF155)	protein=sialidase	locus_tag=SP_RS08365	pseudo=true	plus direction	1595295	1598227
nanB	VFG001360(gb|NP_346126)	enzyme	neuraminidase B	Streptococcus pneumoniae TIGR4	100	2094	0	0	1	2094	1	2094	0	3868	2094	100	neuraminidase B [Neuraminidase (VF0148)	protein=neuraminidase NanB	locus_tag=SP_RS08335	protein_id=WP_001042179.1	plus direction	1587142	1589236
pavA	VFG019052(gi:182683912)	adherence	fibronectin-binding protein	Streptococcus pneumoniae CGSP14	100	1683	0	0	1	1683	1	1683	0	3109	1683	100	adherence and virulence protein A [Fibronectin-binding proteins (CVF113)	protein=fibronectin-binding protein PavA	locus_tag=SP_RS04790	protein_id=WP_001808534.1	plus direction	913088	914771
pce	VFG001354(gb|NP_345414)	adherence	Choline binding proteins	Streptococcus pneumoniae TIGR4	100	1884	0	0	1	1884	1	1884	0	3480	1884	100	choline binding protein E [CBPs (VF0145)	protein=MBL fold metallo-hydrolase	locus_tag=SP_RS04600	protein_id=WP_000728269.1	plus direction	882187	884071
pfbA	VFG043465(gb|NP_359244)	adherence	cell wall surface anchor	Streptococcus pneumoniae R6	99.72	2160	6	0	1	2160	1	2160	0	3956	2160	100	cell wall surface anchor family protein, Plasminogen- and Fibronectin-binding protein A [PfbA (VF0525)	protein=multi-ligand-binding adhesin PfbA	locus_tag=SP_RS09095	protein_id=WP_078064048.1	minus direction	1743032	1745192
piaA	VFG005815(gi:116517168)	iron uptake	Pneumococcal iron acquisition	Streptococcus pneumoniae D39	100	1026	0	0	1	1026	1	1026	0	1895	1026	100	iron-compound ABC transporter, iron compound-binding protein, Pneumococcal iron acquisition (CVF184)	protein=iron-siderophore ABC transporter substrate-binding protein	locus_tag=SP_RS05120	protein_id=WP_000790743.1	plus direction	973405	974431
piuA	VFG005813(gi:15901700)	iron uptake	Pneumococcal iron uptake	Streptococcus pneumoniae TIGR4	100	966	0	0	1	966	1	966	0	1784	966	100	iron-compound ABC transporter, iron-compound-binding protein, Pneumococcal iron uptake (CVF183)	protein=siderophore ABC transporter substrate-binding protein	locus_tag=SP_RS09285	protein_id=WP_000858264.1	minus direction	1777261	1778227
plr/gapA	VFG005357(gi:15901835)	adherence	Streptococcal plasmin receptor/GAPDH	Streptococcus pneumoniae TIGR4	100	1008	0	0	1	1008	1	1008	0	1862	1008	100	glyceraldehyde-3-phosphate dehydrogenase [Streptococcal plasmin receptor/GAPDH (CVF123)	protein=type I glyceraldehyde-3-phosphate dehydrogenase	locus_tag=SP_RS10185	protein_id=WP_000260666.1	minus direction	1918941	1919949
ply	VFG001363(gb|NP_346351)	toxin	Pneumolysin	Streptococcus pneumoniae TIGR4	100	1416	0	0	1	1416	1	1416	0	2615	1416	100	pneumolysin [Pneumolysin (VF0149)	protein=cholesterol-dependent cytolysin pneumolysin	locus_tag=SP_RS09670	protein_id=WP_001284361.1	plus direction	1831895	1833311
psaA	VFG001359(gb|NP_346089)	manganese uptake	Pneumococcal surface antigen A / Metal binding protein SloC	Streptococcus pneumoniae TIGR4	100	930	0	0	1	930	1	930	0	1718	930	100	manganese ABC transporter, manganese-binding adhesion liprotein [PsaA (VF0151)	protein=metal ABC transporter substrate-binding lipoprotein/adhesin PsaA	locus_tag=SP_RS08145	protein_id=WP_000733059.1	minus direction	1549465	1550395
pspA	VFG001361(gb|NP_344663)	adherence	Choline binding proteins	Streptococcus pneumoniae TIGR4	100	2235	0	0	1	2235	1	2235	0	4128	2235	100	pneumococcal surface protein A [PspA (VF0152)	protein=hypothetical protein	locus_tag=SP_RS00595	protein_id=WP_001035362.1	minus direction	118422	120657
psrP	VFG043603(gi:15901602)	adherence	cell wall surface anchor	Streptococcus pneumoniae TIGR4	100	14331	0	0	154	14484	1	14331	0	26465	14331	100	cell wall surface anchor family protein [serine-rich repeat family, SecA2/SecY2 system (AI431)	protein=accessory Sec-dependent serine-rich glycoprotein adhesin	locus_tag=SP_RS12370		minus direction	1678226	1692710
rrgA	VFG005301(gb|NP_344982)	adherence	rlrA islet	Streptococcus pneumoniae TIGR4	100	2661	0	0	1	2661	22	2682	0	4915	2682	99.22	cell wall surface anchor family protein, pilus tip adhesin RrgA [PI-1 (VF0529)	protein=VWA domain-containing protein	locus_tag=SP_RS02280	protein_id=WP_000757844.1	plus direction	438347	441008
rrgB	VFG005303(gb|NP_344983)	adherence	rlrA islet	Streptococcus pneumoniae TIGR4	100	1998	0	0	1	1998	1	1998	0	3690	1998	100	cell wall surface anchor family protein, major pilin RrgB [PI-1 (VF0529)	protein=isopeptide-forming domain-containing fimbrial protein	locus_tag=SP_RS02285	protein_id=WP_000836217.1	plus direction	441231	443229
slrA	VFG005373(gi:15900665)	adherence	Streptococcal lipoprotein rotamase A	Streptococcus pneumoniae TIGR4	100	804	0	0	1	804	1	804	0	1485	804	100	peptidyl-prolyl cis-trans isomerase, cyclophilin-type [Streptococcal lipoprotein rotamase A (CVF129)	protein=peptidylprolyl isomerase	locus_tag=SP_RS03765	protein_id=WP_000731916.1	minus direction	729839	730643
SP_0354	VFG005957(gi:15900283)	immune evasion	Capsule	Streptococcus pneumoniae TIGR4	100	1401	0	0	1	1401	1	1401	0	2588	1401	100	hypothetical protein [Capsule (CVF186)	protein=O-antigen polysaccharide polymerase Wzy	locus_tag=SP_RS01730	protein_id=WP_001193768.1	plus direction	328055	329456
SP_0355	VFG005969(gi:15900284)	immune evasion	Capsule	Streptococcus pneumoniae TIGR4	100	1068	0	0	1	1068	16	1083	0	1973	1083	98.61	hypothetical protein [Capsule (CVF186)	protein=polysaccharide pyruvyl transferase family protein	locus_tag=SP_RS01735	protein_id=WP_000902274.1	plus direction	329470	330538
SP_0356	VFG005981(gi:15900285)	immune evasion	Capsule	Streptococcus pneumoniae TIGR4	100	1242	0	0	1	1242	1	1242	0	2294	1242	100	polysaccharide transporter, putative [Capsule (CVF186)	protein=oligosaccharide flippase family protein	locus_tag=SP_RS01740	protein_id=WP_000861791.1	plus direction	330527	331769
srtA	VFG019081(gi:169833213)	adherence	Sortase A	Streptococcus pneumoniae Hungary19A-6	99.87	744	1	0	1	744	1	744	0	1369	744	100	sortase [Sortase A (CVF130)	protein=sortase	locus_tag=SP_RS05970	protein_id=WP_000078847.1	plus direction	1146646	1147390
srtB	VFG019058(gi:169833610)	adherence	rlrA islet	Streptococcus pneumoniae Hungary19A-6	99.89	903	1	0	1	903	1	903	0	1663	903	100	sortase family protein [rlrA islet (CVF121)	protein=class C sortase	locus_tag=SP_RS02295	protein_id=WP_000241147.1	minus direction	444794	445697
srtC-2/srtC	VFG005308(gb|NP_344987)	adherence	sortase	Streptococcus pneumoniae TIGR4	100	786	0	0	13	798	1	786	0	1452	786	100	sortase [PI-1 (VF0529)	protein=class C sortase	locus_tag=SP_RS02300	protein_id=WP_001835203.1	plus direction	445779	446577
srtC-3/srtD	VFG005310(gb|NP_344988)	adherence	sortase	Streptococcus pneumoniae TIGR4	100	852	0	0	1	852	1	852	0	1574	852	100	sortase [PI-1 (VF0529)	protein=sortase	locus_tag=SP_RS02305	protein_id=WP_000091735.1	plus direction	446563	447415
tig/ropA	VFG005550(gi:15900319)	protease	Trigger factor	Streptococcus pneumoniae TIGR4	100	1284	0	0	1	1284	1	1284	0	2372	1284	100	trigger factor [Trigger factor (CVF149)	protein=trigger factor	locus_tag=SP_RS01985	protein_id=WP_000116479.1	plus direction	378480	379764
zmpB	VFG005490(gi:15900565)	protease	Zinc metalloproteinases	Streptococcus pneumoniae TIGR4	100	5646	0	0	76	5721	1	5646	0	10427	5646	100	zinc metalloprotease ZmpB, putative [Zinc metalloproteinases (CVF146)	protein=LPXTG cell wall anchor domain-containing protein	locus_tag=SP_RS03260	protein_id=WP_000472995.1	plus direction	634780	640501
zmpC	VFG001362(gb|NP_344620)	protease	Zinc metalloproteinases	Streptococcus pneumoniae TIGR4	100	5571	0	0	1	5571	1	5571	0	10288	5571	100	immunoglobulin A1 protease [IgA1 protease (VF0147)	protein=YSIRK-type signal peptide-containing protein	locus_tag=SP_RS00380	protein_id=WP_000088129.1	plus direction	73760	79331

## Sheet: HOMP BLAST results
Supplementary Dataset 6c. Number of Streptococcus virulence genes found in human oral microbiome samples from the Human Microbiome Project
SRS015055
qseqid	sseqid	pident	length	mismatch	gapopen	qstart	qend	sstart	send	evalue	bitscore	ref_gene_length	%coverage
k79_316	VFG043608(gi:15903446)	95.67	254	11	0	2	255	1649	1396	0	409	7656	3.31766
k79_240	VFG001362(gb|NP_344620)	99.27	412	3	0	1	412	689	278	0	745	5571	7.39544
k79_507	VFG005337(gi:15902911)	97.88	236	5	0	1	236	1504	1739	0	409	2166	10.8957
k79_590	VFG001360(gb|NP_346126)	96.88	256	8	0	83	338	1	256	0	429	2094	12.2254
k79_346	VFG005579(gi:116516768)	100	210	0	0	31	240	1	210	0	388	1305	16.092
k79_190	VFG005550(gi:15900319)	97.49	239	6	0	1	239	988	1226	0	409	1284	18.6137
k79_430	VFG019069(gi:169832880)	95.98	448	18	0	1	448	1730	1283	0	728	1896	23.6287
k79_510	VFG005349(gi:94991749)	91.6	357	29	1	68	424	2	357	0	492	1038	34.3931
k79_535	VFG019077(gi:169832817)	100	453	0	0	1	453	981	529	0	837	1008	44.9405
SRS014468
qseqid	sseqid	pident	length	mismatch	gapopen	qstart	qend	sstart	send	evalue	bitscore	ref_gene_length	%coverage
k79_31	VFG019051(gi:169832430)	97.61	251	6	0	1	251	315	65	1e-120	431	1746	14.3757
SRS013942
qseqid	sseqid	pident	length	mismatch	gapopen	qstart	qend	sstart	send	evalue	bitscore	ref_gene_length	%coverage
k99_365	VFG019085(gi:169833025)	94.88	293	15	0	5	297	1282	1574	7e-129	459	5703	5.13765
k99_85	VFG043608(gi:15903446)	96.88	449	14	0	1	449	1417	1865	0	752	7656	5.86468
k99_473	VFG005489(gi:116515780)	94.91	432	20	2	1	431	2119	1689	0	675	5631	7.67182
k99_360	VFG019073(gi:169833044)	95.06	324	16	0	1	324	1575	1252	2e-144	510	2109	15.3627
k99_483	VFG001360(gb|NP_346126)	98.1	422	8	0	1	422	1138	1559	0	736	2094	20.1528
k99_840	VFG019051(gi:169832430)	98.9	362	4	0	3	364	64	425	0	647	1746	20.7331
k99_379	VFG005510(gi:116515759)	97.52	161	4	0	213	373	726	566	1e-73	276	726	22.1763
k99_458	VFG005530(gi:116516698)	97.68	302	7	0	4	305	294	595	3e-147	520	1182	25.5499
k99_522	VFG005580(gi:15900994)	99.71	347	1	0	1	347	751	1097	0	636	1305	26.59
k99_529	VFG043465(gb|NP_359244)	93.82	1084	67	0	1	1084	765	1848	0	1631	2160	50.1852
k99_13	VFG019069(gi:169832880)	95.53	1075	48	0	18	1092	1896	822	0	1720	1896	56.6983
k99_604	VFG005358(gi:15903867)	99.44	1080	6	0	29	1108	1	1080	0	1962	1080	100
SRS014692
qseqid	sseqid	pident	length	mismatch	gapopen	qstart	qend	sstart	send	evalue	bitscore	ref_gene_length	%coverage
k99_373	VFG005580(gi:15900994)	99.61	255	1	0	1	255	255	1	5e-131	466	1305	19.5402
k99_460	VFG005329(gi:116516225)	94.82	386	20	0	1	386	718	1103	4e-172	603	1884	20.4883
k99_478	VFG005813(gi:15901700)	97.48	318	8	0	1	318	816	499	2e-154	544	966	32.9193
k99_306	VFG005347(gi:139473091)	88	400	46	2	1	399	1010	612	1e-132	472	1011	39.5648
k99_343	VFG005358(gi:15903867)	99.14	695	6	0	1	695	696	2	0	1251	1080	64.3519
SRS019120
qseqid	sseqid	pident	length	mismatch	gapopen	qstart	qend	sstart	send	evalue	bitscore	ref_gene_length	%coverage
k99_655	VFG019084(gi:182684113)	85.76	295	36	6	14	305	2091	2382	3e-83	307	5727	5.15104
k99_318	VFG043608(gi:15903446)	96.65	507	17	0	1	507	1821	1315	0	843	7656	6.62226
k99_614	VFG005489(gi:116515780)	95.64	413	18	0	1	413	1927	1515	0	664	5631	7.3344
k99_519	VFG005196(gi:15900843)	96.84	380	12	0	1	380	1231	1610	0	636	1656	22.9469
k99_766	VFG019069(gi:169832880)	96.36	440	16	0	1	440	1759	1320	0	725	1896	23.2068
k99_202	VFG005580(gi:15900994)	99.7	332	1	0	1	332	751	1082	8e-174	608	1305	25.4406
k99_323	VFG005510(gi:116515759)	97.46	197	5	0	182	378	726	530	5e-92	337	726	27.135
k99_883	VFG005352(gi:71902893)	86.98	338	42	2	1	337	691	1027	7e-105	379	1038	32.5626
k99_38	VFG043465(gb|NP_359244)	96.22	714	27	0	1	714	1280	567	0	1170	2160	33.0556
k99_573	VFG005358(gi:15903867)	99.44	713	4	0	1	713	713	1	0	1295	1080	66.0185
