# Supplementary material for: A 5700 year-old human genome and oral microbiome from chewed birch pitch
Source: Nat Commun. 2019 Dec 17;10:5520. doi: 10.1038/s41467-019-13549-9 (PMC6917805; doi:10.1038/s41467-019-13549-9)
Supplement: Supplementary file 10 — Supplementary Dataset 7 [file 41467_2019_13549_MOESM10_ESM.xlsx]

## Sheet: Raw Holi output (ancient pitch)
Supplementary Dataset 7a. Non-human pitch reads assigned to Metazoa (animals) and Viridiplantae (plants) using the Holi pipeline
Metazoa										Viridiplantae
NCBI tax ID	Taxon name	Taxonomic rank	Total reads	Reads with edit distance 0	Reads with edit distance 1	Reads with edit distance 2	Reads with edit distance 3	Reads with edit distance 4		NCBI tax ID	Taxon name	Taxonomic rank	Total reads	Reads edit distance 0	Reads edit distance 1	Reads edit distance 2	Reads edit distance 3	Reads edit distance 4
381198	Anser cygnoides domesticus	subspecies	122234	29147	41009	28348	16245	7485		13451	Corylus avellana	species	11592	5250	3481	1596	845	420
43346	Bison bison bison	subspecies	6444	360	1524	2069	1595	896		4513	Hordeum vulgare	species	10812	2382	3532	2629	1582	687
99802	Spirometra erinaceieuropaei	species	6056	1004	1796	1640	1111	505		112509	Hordeum vulgare subsp. vulgare	subspecies	1462	506	572	181	133	70
8839	Anas platyrhynchos	species	5522	628	1726	1308	1154	706		3505	Betula pendula	species	941	634	228	61	15	3
45351	Nematostella vectensis	species	2427	991	716	425	185	110		4565	Triticum aestivum	species	410	69	77	98	99	67
60711	Chlorocebus sabaeus	species	2399	18	168	796	791	626		75702	Populus euphratica	species	293	183	68	21	15	6
37293	Aotus nancymaae	species	2148	10	128	670	751	589		66656	Durio zibethinus	species	250	44	75	51	50	30
591936	Piliocolobus tephrosceles	species	2127	10	147	686	688	596		3635	Gossypium hirsutum	species	177	17	64	45	37	14
9483	Callithrix jacchus	species	2011	6	127	624	716	538		58331	Quercus suber	species	145	22	42	36	26	19
336983	Colobus angolensis palliatus	subspecies	1987	26	147	644	629	541		51240	Juglans regia	species	133	6	34	39	29	25
1737458	Cebus capucinus imitator	subspecies	1954	5	117	645	659	528		3641	Theobroma cacao	species	125	12	32	30	29	22
72004	Bos mutus	species	1863	69	482	654	440	218		51953	Elaeis guineensis	species	119	34	35	29	14	7
39432	Saimiri boliviensis boliviensis	subspecies	1665	7	103	540	578	437		38942	Quercus robur	species	84	20	25	19	12	8
8996	Numida meleagris	species	1227	145	273	355	294	160		29655	Zostera marina	species	83	35	24	14	6	4
74940	Oncorhynchus tshawytscha	species	1225	144	290	289	266	236		77009	Hordeum vulgare subsp. spontaneum	subspecies	80	21	39	13	6	1
121224	Pediculus humanus corporis	subspecies	1200	605	363	130	62	40		3750	Malus domestica	species	58	16	15	7	12	8
9531	Cercocebus atys	species	1068	7	69	342	351	299		29760	Vitis vinifera	species	44	5	16	9	7	7
9568	Mandrillus leucophaeus	species	974	5	58	336	341	234		4097	Nicotiana tabacum	species	41	3	37	0	1	0
37621	Priapulus caudatus	species	920	28	119	346	292	135		3988	Ricinus communis	species	40	3	7	14	10	6
9555	Papio anubis	species	847	4	54	264	280	245		13333	Amborella trichopoda	species	38	2	11	15	5	5
1868482	Carlito syrichta	species	831	3	61	265	288	214		108875	Herrania umbratica	species	36	2	8	13	5	8
9880	Odocoileus virginianus texanus	subspecies	813	171	257	183	152	50		45325	Bombax ceiba	species	35	19	6	8	2	0
9031	Gallus gallus	species	799	112	166	216	183	122		169297	Aegilops tauschii subsp. tauschii	subspecies	34	4	10	9	7	4
9135	Serinus canaria	species	792	34	104	272	240	142		4081	Solanum lycopersicum	species	33	17	5	3	5	3
9565	Theropithecus gelada	species	763	2	56	238	245	222		126913	Suaeda maritima	species	30	0	3	15	11	1
61622	Rhinopithecus roxellana	species	762	5	48	255	237	217		4577	Zea mays	species	28	0	4	9	10	5
61621	Rhinopithecus bieti	species	749	16	53	221	254	205		38787	Betula pubescens	species	27	9	9	5	2	2
246437	Tupaia chinensis	species	729	16	159	252	213	89		4555	Setaria italica	species	27	3	3	6	11	4
75844	Mareca falcata	species	720	54	186	227	173	80		206008	Panicum hallii	species	23	2	4	9	6	2
9545	Macaca nemestrina	species	636	4	37	181	209	205		3469	Papaver somniferum	species	22	6	2	5	6	3
9544	Macaca mulatta	species	560	6	33	176	180	165		326968	Ziziphus jujuba	species	21	4	5	6	6	0
93934	Coturnix japonica	species	554	64	105	153	130	102		3649	Carica papaya	species	21	3	7	4	3	4
8833	Aix sponsa	species	482	5	107	177	123	70		3694	Populus trichocarpa	species	21	4	12	1	4	0
100784	Balearica regulorum gibbericeps	subspecies	442	71	91	115	115	50		3075	Auxenochlorella protothecoides	species	20	0	1	4	7	8
9612	Canis lupus	species	379	226	104	34	11	4		3871	Lupinus angustifolius	species	19	2	1	4	7	5
128390	Nipponia nippon	species	365	44	69	99	95	58		78630	Betula platyphylla	species	19	5	12	0	1	1
9541	Macaca fascicularis	species	365	2	17	130	124	92		3981	Hevea brasiliensis	species	18	0	3	7	3	5
9913	Bos taurus	species	365	190	105	44	15	11		15368	Brachypodium distachyon	species	17	1	4	5	5	2
216574	Aquila chrysaetos canadensis	subspecies	347	41	81	84	87	54		2057972	Chionanthus rupicola	species	17	9	6	2	0	0
30455	Fulmarus glacialis	species	340	26	73	88	97	56		74649	Rosa chinensis	species	17	5	5	2	3	2
9823	Sus scrofa	species	339	203	54	37	28	17		225117	Pyrus x bretschneideri	species	16	1	5	7	3	0
36300	Pelecanus crispus	species	336	39	70	88	84	55		37682	Aegilops tauschii	species	16	2	3	4	5	2
75861	Mareca strepera	species	332	94	155	52	23	8		554065	Chlorella variabilis	species	16	1	3	4	3	5
294128	Hyalella azteca	species	328	21	59	81	90	77		28526	Solanum pennellii	species	15	6	2	4	2	1
279965	Antrostomus carolinensis	species	315	42	83	62	84	44		3483	Cannabis sativa	species	14	0	4	6	3	1
50402	Charadrius vociferus	species	310	37	61	76	90	46		4558	Sorghum bicolor	species	14	1	4	3	5	1
8790	Dromaius novaehollandiae	species	304	34	70	87	72	41		51503	Cynomorium coccineum	species	14	3	4	1	5	1
198806	Calidris pugnax	species	301	44	61	66	72	58		13750	Vaccinium macrocarpon	species	13	0	3	6	3	1
188379	Egretta garzetta	species	298	30	72	63	79	54		2711	Citrus sinensis	species	13	2	3	2	2	4
37040	Gavia stellata	species	297	26	61	78	69	63		312789	Betula luminifera	species	13	5	6	2	0	0
188344	Leptosomus discolor	species	287	38	66	72	68	43		4432	Nelumbo nucifera	species	13	0	3	2	8	0
9925	Capra hircus	species	287	11	60	112	75	29		4567	Triticum turgidum subsp. durum	subspecies	13	0	6	2	2	3
30419	Opisthocomus hoazin	species	283	22	56	79	83	43		103481	Quercus variabilis	species	12	5	7	0	0	0
121530	Tauraco erythrolophus	species	281	38	52	70	73	48		29695	Phragmites australis	species	12	6	3	2	1	0
97097	Phaethon lepturus	species	280	28	51	88	75	38		3415	Liriodendron tulipifera	species	12	1	5	5	1	0
6573	Mizuhopecten yessoensis	species	278	14	41	70	97	56		35884	Ipomoea trifida	species	12	1	0	5	5	1
131310	Parastrongyloides trichosuri	species	275	19	45	79	68	64		4146	Olea europaea	species	12	0	5	6	1	0
240206	Pterocles gutturalis	species	273	34	59	70	63	47		4522	Lolium perenne	species	12	2	10	0	0	0
9593	Gorilla gorilla	species	269	8	30	81	69	81		4568	Triticum monococcum	species	12	5	3	0	2	2
54380	Cariama cristata	species	264	28	49	74	73	40		1744888	Nepenthes ventricosa x Nepenthes alata	species	11	2	2	3	3	1
187382	Chlamydotis macqueenii	species	259	37	46	56	68	52		3656	Cucumis melo	species	11	2	1	4	3	1
441894	Struthio camelus australis	subspecies	253	26	38	74	72	43		3767	Pyrus pyrifolia	species	11	2	3	1	3	2
9209	Phalacrocorax carbo	species	248	27	48	61	65	47		3818	Arachis hypogaea	species	11	4	0	2	2	3
54374	Mesitornis unicolor	species	242	29	48	53	62	50		4006	Linum usitatissimum	species	11	1	2	3	4	1
30611	Otolemur garnettii	species	239	0	24	85	87	43		4530	Oryza sativa	species	11	0	2	3	5	1
9233	Aptenodytes forsteri	species	236	21	42	64	66	43		1233953	Betula cordifolia	species	10	0	5	3	2	0
55661	Cuculus canorus	species	231	21	42	64	57	47		216991	Betula humilis	species	10	2	1	3	3	1
118200	Picoides pubescens	species	230	33	49	47	60	41		3972	Viscum album	species	10	5	5	0	0	0
54383	Eurypyga helias	species	230	36	38	67	44	45		58923	Bambusa oldhamii	species	10	0	1	6	0	3
194338	Athene cunicularia	species	223	20	43	73	56	31		126429	Hesperelaea palmeri	species	9	0	6	2	1	0
8932	Columba livia	species	214	25	43	41	60	45		3847	Glycine max	species	9	0	3	2	2	2
379532	Propithecus coquereli	species	213	2	16	63	76	56		3897	Styphnolobium japonicum	species	9	2	3	4	0	0
56313	Tyto alba	species	211	21	38	53	58	41		3983	Manihot esculenta	species	9	0	4	1	3	1
28680	Anas acuta	species	202	23	61	42	47	29		4571	Triticum turgidum	species	9	2	3	2	2	0
30608	Microcebus murinus	species	202	0	13	72	68	49		79200	Daucus carota subsp. sativus	subspecies	9	1	1	2	3	2
57397	Apaloderma vittatum	species	195	28	35	38	58	36		13894	Cocos nucifera	species	8	0	2	0	6	0
9238	Pygoscelis adeliae	species	193	18	32	44	59	40		167760	Fagus engleriana	species	8	1	1	3	2	1
57412	Colius striatus	species	187	26	38	37	49	37		296587	Micromonas commoda	species	8	0	0	1	6	1
9940	Ovis aries	species	186	59	45	32	34	16		29729	Gossypium arboreum	species	8	1	2	0	4	1
176057	Nestor notabilis	species	181	17	30	46	51	37		3880	Medicago truncatula	species	8	0	1	0	4	3
175836	Buceros rhinoceros silvestris	subspecies	180	24	41	46	44	25		4615	Ananas comosus	species	8	0	0	4	1	3
57421	Merops nubicus	species	180	21	25	39	52	43		50452	Arabis alpina	species	8	1	0	4	0	3
9244	Calypte anna	species	180	19	31	40	53	37		70448	Ostreococcus tauri	species	8	1	1	1	5	0
89462	Bubalus bubalis	species	171	8	59	68	26	10		101020	Fragaria vesca subsp. vesca	subspecies	7	2	2	2	0	1
57068	Acanthisitta chloris	species	170	31	30	38	34	37		180498	Jatropha curcas	species	7	0	0	2	4	1
8897	Chaetura pelagica	species	170	22	28	45	44	31		210143	Corchorus capsularis	species	7	1	2	3	0	1
186990	Hipposideros armiger	species	169	30	31	48	40	20		3055	Chlamydomonas reinhardtii	species	7	2	2	0	3	0
94827	Tinamus guttatus	species	164	17	25	46	41	35		3659	Cucumis sativus	species	7	3	3	1	0	0
13146	Melopsittacus undulatus	species	163	20	28	40	39	36		3661	Cucurbita maxima	species	7	1	2	2	0	2
9627	Vulpes vulpes	species	153	26	51	43	29	4		4232	Helianthus annuus	species	7	0	2	3	1	1
30464	Nothoprocta perdicaria	species	152	21	31	36	37	27		42345	Phoenix dactylifera	species	7	1	2	1	2	1
75839	Anas crecca	species	128	5	29	38	33	23		4436	Batis maritima	species	7	0	2	2	0	3
482537	Galeopterus variegatus	species	121	0	11	45	41	24		4550	Secale cereale	species	7	2	0	1	2	2
6945	Ixodes scapularis	species	118	12	18	37	31	20		78607	Ostryopsis davidiana	species	7	0	4	2	1	0
56262	Pandion haliaetus	species	116	9	46	35	16	10		88036	Selaginella moellendorffii	species	7	0	2	1	3	1
7375	Lucilia cuprina	species	116	35	30	18	23	10		141186	Lagerstroemia indica	species	6	3	0	1	2	0
9691	Panthera pardus	species	115	1	11	39	42	22		28964	Geranium maderense	species	6	0	1	2	2	1
1415635	Anas chathamica	species	110	12	27	25	26	20		3555	Beta vulgaris subsp. vulgaris	subspecies	6	1	0	2	1	2
30538	Vicugna pacos	species	105	1	11	51	33	9		35885	Ipomoea triloba	species	6	2	1	1	2	0
59894	Ficedula albicollis	species	103	11	24	18	36	14		3702	Arabidopsis thaliana	species	6	1	2	2	1	0
51655	Plutella xylostella	species	102	29	26	19	23	5		3726	Raphanus sativus	species	6	0	1	1	2	2
9863	Cervus nippon	species	101	18	64	4	9	6		3885	Phaseolus vulgaris	species	6	2	2	2	0	0
7937	Anguilla japonica	species	99	24	52	6	13	4		396313	Rhazya stricta	species	6	0	4	2	0	0
321398	Lepidothrix coronata	species	95	17	13	19	29	17		4236	Lactuca sativa	species	6	0	1	1	3	1
8478	Chrysemys picta bellii	subspecies	94	8	6	38	24	18		4547	Saccharum officinarum	species	6	2	2	2	0	0
8855	Cairina moschata	species	94	16	38	14	16	10		4686	Asparagus officinalis	species	6	1	0	1	2	2
7160	Aedes albopictus	species	91	7	14	28	29	13		72664	Eutrema salsugineum	species	6	1	0	1	2	2
75845	Anas flavirostris	species	91	13	33	25	16	4		981085	Morus notabilis	species	6	0	2	1	1	2
73337	Ceratotherium simum simum	subspecies	83	1	7	35	23	17		1286240	Actinidia rufa x Actinidia chinensis	species	5	1	0	2	0	2
7176	Culex quinquefasciatus	species	79	14	56	3	4	2		1892573	Ostrya trichocarpa	species	5	0	1	4	0	0
8887	Sarkidiornis melanotos	species	78	0	14	20	23	21		214687	Musa acuminata subsp. malaccensis	subspecies	5	0	0	2	3	0
118797	Lipotes vexillifer	species	76	19	23	14	11	9		229543	Hibiscus cannabinus	species	5	1	3	0	0	1
46360	Cervus elaphus hippelaphus	subspecies	75	6	18	28	17	6		29656	Spirodela polyrhiza	species	5	0	2	1	1	1
51338	Castor canadensis	species	75	1	10	25	26	13		3218	Physcomitrella patens	species	5	0	0	2	2	1
299123	Lonchura striata domestica	subspecies	71	5	9	18	27	12		3508	Betula nigra	species	5	0	0	4	1	0
308060	Apteryx rowi	species	71	12	15	18	17	9		3610	Rhamnus cathartica	species	5	2	3	0	0	0
7950	Clupea harengus	species	71	9	8	20	25	9		3654	Citrullus lanatus	species	5	0	2	2	1	0
9172	Sturnus vulgaris	species	69	8	10	21	14	16		3663	Cucurbita pepo	species	5	0	3	2	0	0
75898	Anas flavirostris oxyptera	subspecies	68	11	26	24	5	2		3821	Cajanus cajan	species	5	0	1	0	4	0
8879	Mergus serrator	species	66	9	17	16	13	11		38689	Molinia caerulea	species	5	0	4	1	0	0
328815	Manacus vitellinus	species	65	6	7	16	25	11		4155	Erythranthe guttata	species	5	3	2	0	0	0
7938	Anguilla rostrata	species	65	28	22	10	4	1		4519	Hordeum marinum	species	5	2	1	1	0	1
56278	Sibirionetta formosa	species	64	4	3	14	26	17		4533	Oryza brachyantha	species	5	0	0	0	3	2
9999	Urocitellus parryii	species	64	0	14	15	25	10		55577	Dioscorea rotundata	species	5	2	0	1	2	0
121225	Pediculus humanus	species	63	11	22	16	11	3		76025	Fallopia multiflora	species	5	2	0	2	1	0
28737	Elephantulus edwardii	species	59	2	7	16	18	16		80755	Ostrya rehderiana	species	5	0	0	2	1	2
9361	Dasypus novemcinctus	species	59	0	6	18	18	17		85692	Triticum dicoccoides	species	5	2	2	0	1	0
9986	Oryctolagus cuniculus	species	59	1	4	15	29	10		94286	Platycodon grandiflorus	species	5	1	2	1	1	0
69820	Spodoptera litura	species	58	1	4	16	19	18		102107	Prunus mume	species	4	1	0	2	1	0
75838	Anas clypeata	species	58	0	10	21	14	13		117167	Cyclocarya paliurus	species	4	0	0	4	0	0
1026970	Nannospalax galili	species	57	0	4	17	27	9		139926	Annamocarya sinensis	species	4	1	0	1	2	0
8469	Chelonia mydas	species	57	0	13	10	18	16		1813629	Lophophytum mirabile subsp. bolivianum	subspecies	4	2	2	0	0	0
8869	Cygnus olor	species	57	36	14	6	0	1		190902	Mentha aquatica	species	4	3	0	1	0	0
10181	Heterocephalus glaber	species	56	0	3	21	26	6		226208	Salvia miltiorrhiza	species	4	2	2	0	0	0
127582	Trichechus manatus latirostris	subspecies	56	1	7	17	20	11		262757	Morella rubra	species	4	0	2	1	1	0
44394	Zonotrichia albicollis	species	56	7	9	11	20	9		28532	Tarenaya hassleriana	species	4	0	0	0	3	1
59729	Taeniopygia guttata	species	56	6	7	14	13	16		3507	Betula papyrifera	species	4	1	0	1	2	0
13735	Pelodiscus sinensis	species	55	3	2	14	25	11		350892	Beta vulgaris subsp. maritima	subspecies	4	0	0	1	2	1
42514	Pygocentrus nattereri	species	55	2	13	21	10	9		362788	Senna tora	species	4	1	2	0	0	1
77166	Dendroctonus ponderosae	species	55	28	9	11	4	3		3662	Cucurbita moschata	species	4	1	0	2	1	0
10020	Dipodomys ordii	species	54	0	9	14	20	11		38727	Panicum virgatum	species	4	0	1	0	3	0
10160	Octodon degus	species	54	0	7	17	15	15		4182	Sesamum indicum	species	4	2	0	0	1	1
89399	Rhinolophus sinicus	species	53	1	2	22	19	9		91201	Gastrodia elata	species	4	0	1	2	1	0
52644	Haliaeetus leucocephalus	species	52	2	11	14	13	12		91224	Platycarya strobilacea	species	4	0	0	2	1	1
9785	Loxodonta africana	species	52	0	2	22	19	9		93759	Corchorus olitorius	species	4	0	1	2	1	0
48883	Geospiza fortis	species	51	4	4	10	19	14		101019	Fragaria vesca subsp. americana	subspecies	3	0	0	2	1	0
6526	Biomphalaria glabrata	species	51	2	5	22	13	9		103999	Codonopsis lanceolata	species	3	0	0	0	3	0
202946	Apteryx australis mantelli	subspecies	50	11	11	7	14	7		1716017	Diplostephium hartwegii	species	3	0	2	0	1	0
125945	Drosophila biarmipes	species	49	2	7	20	14	6		223129	Orobanche rapum-genistae	species	3	0	0	1	2	0
185453	Chrysochloris asiatica	species	49	1	3	17	20	8		253145	Juncus arcticus	species	3	2	1	0	0	0
34839	Chinchilla lanigera	species	49	1	4	11	22	11		3289	Dryopteris filix-mas	species	3	3	0	0	0	0
8868	Cygnus atratus	species	49	4	10	22	9	4		344871	Chrysanthemum boreale	species	3	2	0	0	0	1
9915	Bos indicus	species	49	5	18	15	4	7		38857	Hordeum pusillum	species	3	2	1	0	0	0
9974	Manis javanica	species	48	0	5	19	14	10		4039	Daucus carota	species	3	0	2	0	1	0
7159	Aedes aegypti	species	47	5	5	17	14	6		4072	Capsicum annuum	species	3	0	0	0	3	0
7918	Lepisosteus oculatus	species	47	5	6	11	15	10		46367	Bupleurum falcatum	species	3	1	0	2	0	0
9994	Marmota marmota marmota	subspecies	47	1	6	11	17	12		4679	Allium cepa	species	3	0	0	2	1	0
1676925	Paramormyrops kingsleyae	species	46	3	5	13	13	12		472368	Dorcoceras hygrometricum	species	3	1	2	0	0	0
885580	Fukomys damarensis	species	46	0	4	15	17	10		63629	Oryza minuta	species	3	0	0	2	1	0
9938	Ovis aries musimon	subspecies	44	12	11	10	8	3		691774	Neobartsia pedicularoides	species	3	1	2	0	0	0
109280	Hippocampus comes	species	43	1	10	12	16	4		71139	Eucalyptus grandis	species	3	0	1	0	0	2
9755	Physeter catodon	species	43	0	2	12	22	7		139403	Corylus yunnanensis	species	2	0	0	2	0	0
1230840	Orycteropus afer afer	subspecies	42	0	5	16	12	9		171925	embryophyte environmental sample	species	2	0	0	0	2	0
7936	Anguilla anguilla	species	42	12	19	6	4	1		1737301	Ulmus gaussenii	species	2	0	2	0	0	0
8845	Anser cygnoides	species	42	10	12	12	4	4		182309	Stewartia pteropetiolata	species	2	2	0	0	0	0
9430	Desmodus rotundus	species	42	1	7	13	15	6		1857654	Castilleja paramensis	species	2	0	2	0	0	0
42254	Sorex araneus	species	41	0	2	17	16	6		2053932	Picochlorum sp. 'soloecismus'	species	2	2	0	0	0	0
9615	Canis lupus familiaris	subspecies	41	15	18	6	0	2		21015	Alnus maritima	species	2	0	0	2	0	0
7955	Danio rerio	species	40	0	7	11	11	11		29719	Mentha spicata	species	2	0	2	0	0	0
8954	Falco peregrinus	species	40	5	3	14	12	6		3105	Pediastrum duplex	species	2	0	0	0	2	0
108931	Nilaparvata lugens	species	39	4	8	8	10	9		3352	Pinus taeda	species	2	0	0	2	0	0
181119	Pseudopodoces humilis	species	39	6	8	7	13	5		3664	Cucurbita pepo subsp. pepo	subspecies	2	0	2	0	0	0
9365	Erinaceus europaeus	species	39	6	7	10	12	4		3760	Prunus persica	species	2	0	0	2	0	0
310915	Pangasianodon hypophthalmus	species	38	3	7	12	12	4		3906	Vicia faba	species	2	0	2	0	0	0
391180	Enhydra lutris kenyoni	subspecies	38	0	8	10	15	5		4442	Camellia sinensis	species	2	0	2	0	0	0
9407	Rousettus aegyptiacus	species	38	0	3	13	12	10		77588	Oryza coarctata	species	2	0	0	0	2	0
51337	Jaculus jaculus	species	37	0	4	13	15	5		858337	uncultured Choricystis	species	2	0	0	2	0	0
85066	Corvus brachyrhynchos	species	37	6	12	5	8	6
156563	Cyanistes caeruleus	species	36	4	4	8	13	7
29078	Eptesicus fuscus	species	36	0	3	9	14	10
10141	Cavia porcellus	species	35	0	5	14	12	4
146911	Gekko japonicus	species	34	0	4	7	12	11
9258	Ornithorhynchus anatinus	species	34	3	2	11	13	5
113540	Scleropages formosus	species	33	3	7	6	12	5
291302	Miniopterus natalensis	species	33	2	3	12	9	7
8010	Esox lucius	species	33	3	5	12	10	3
10090	Mus musculus	species	31	2	13	4	10	2
286419	Canis lupus dingo	subspecies	31	9	12	3	5	2
345164	Falco cherrug	species	31	4	6	7	10	4
7462	Apis dorsata	species	31	1	18	8	3	1
9157	Parus major	species	31	3	2	6	10	10
9371	Echinops telfairi	species	31	1	0	10	18	2
10116	Rattus norvegicus	species	30	0	1	12	12	5
9696	Puma concolor	species	29	2	1	14	8	4
59463	Myotis lucifugus	species	28	0	5	9	11	3
8030	Salmo salar	species	28	6	7	5	7	3
10047	Meriones unguiculatus	species	27	0	1	8	12	6
13616	Monodelphis domestica	species	27	0	2	7	11	7
1415176	Terrapene mexicana triunguis	subspecies	26	1	1	3	10	11
230844	Peromyscus maniculatus bairdii	subspecies	26	0	4	10	9	3
28377	Anolis carolinensis	species	26	1	2	0	11	12
64793	Wasmannia auropunctata	species	26	3	4	4	5	10
9669	Mustela putorius furo	subspecies	26	1	4	6	14	1
10029	Cricetulus griseus	species	25	0	2	7	9	7
45639	Tadorna ferruginea	species	25	0	6	10	7	2
79684	Microtus ochrogaster	species	25	1	3	7	10	4
9523	Plecturocebus moloch	species	25	0	2	7	7	9
9646	Ailuropoda melanoleuca	species	25	0	3	8	10	4
143302	Condylura cristata	species	24	2	2	6	7	7
43179	Ictidomys tridecemlineatus	species	24	0	3	9	8	4
8496	Alligator mississippiensis	species	24	2	2	7	10	3
9978	Ochotona princeps	species	24	0	2	10	7	5
7998	Ictalurus punctatus	species	23	3	2	6	8	4
176946	Python bivittatus	species	22	1	2	6	6	7
310752	Balaenoptera acutorostrata scammoni	subspecies	22	0	4	6	8	4
38626	Phascolarctos cinereus	species	22	0	2	6	11	3
38654	Alligator sinensis	species	22	1	2	1	12	6
50429	Stylophora pistillata	species	22	1	3	10	1	7
6183	Schistosoma mansoni	species	22	1	4	8	6	3
7957	Carassius auratus	species	22	3	6	6	5	2
8502	Crocodylus porosus	species	22	1	1	5	8	7
103944	Protobothrops mucrosquamatus	species	21	1	3	3	9	5
34884	Callorhinus ursinus	species	21	0	2	10	7	2
75832	Mareca americana	species	21	1	9	8	3	0
8832	Aix galericulata	species	21	0	1	7	11	2
103695	Pogona vitticeps	species	20	1	2	9	6	2
133901	Frankliniella occidentalis	species	20	0	1	4	11	4
28612	Rhagoletis zephyria	species	20	2	5	1	11	1
29159	Crassostrea gigas	species	20	4	8	5	1	2
8019	Oncorhynchus kisutch	species	20	2	5	2	9	2
8022	Oncorhynchus mykiss	species	20	0	5	4	5	6
9713	Leptonychotes weddellii	species	20	3	0	6	8	3
136037	Zootermopsis nevadensis	species	19	1	9	5	3	1
454923	Diachasma alloeum	species	19	2	2	3	8	4
7897	Latimeria chalumnae	species	19	0	0	6	9	4
7962	Cyprinus carpio	species	19	3	3	4	7	2
10093	Mus pahari	species	18	0	0	8	8	2
132908	Pteropus vampyrus	species	18	0	1	12	3	2
259920	Rhincodon typus	species	18	1	3	5	5	4
29088	Neomonachus schauinslandi	species	18	1	1	7	6	3
52904	Scophthalmus maximus	species	18	1	4	3	4	6
7994	Astyanax mexicanus	species	18	4	2	3	6	3
8355	Xenopus laevis	species	18	1	3	4	8	2
9305	Sarcophilus harrisii	species	18	1	3	6	5	3
9402	Pteropus alecto	species	18	0	5	1	7	5
9793	Equus asinus	species	18	0	4	5	4	5
109478	Myotis brandtii	species	17	0	1	7	9	0
219594	Aythya fuligula	species	17	1	5	6	1	4
7282	Drosophila obscura	species	17	0	3	3	8	3
932674	Corvus cornix cornix	subspecies	17	6	5	1	2	3
94835	Gavialis gangeticus	species	17	0	2	4	8	3
9708	Odobenus rosmarus divergens	subspecies	17	0	2	5	8	2
30387	Netta rufina	species	16	2	0	3	5	6
41447	Seriola dumerili	species	16	2	3	2	8	1
8078	Fundulus heteroclitus	species	16	2	0	6	2	6
8969	Haliaeetus albicilla	species	16	0	2	6	5	3
10036	Mesocricetus auratus	species	15	0	2	5	7	1
150288	Boleophthalmus pectinirostris	species	15	1	2	4	6	2
43700	Monopterus albus	species	15	0	3	5	5	2
6850	Limulus polyphemus	species	15	1	10	1	2	1
8036	Salvelinus alpinus	species	15	2	2	3	6	2
37003	Kryptolebias marmoratus	species	14	1	2	2	6	3
51031	Necator americanus	species	14	6	2	5	1	0
75366	Sinocyclocheilus grahami	species	14	2	4	2	5	1
10089	Mus caroli	species	13	0	2	4	5	2
225400	Myotis davidii	species	13	1	0	3	4	5
37653	Octopus bimaculoides	species	13	0	1	3	7	2
670348	Mergus squamatus	species	13	0	2	1	8	2
8187	Lates calcarifer	species	13	1	3	3	3	3
144197	Stegastes partitus	species	12	2	2	2	4	2
1841481	Seriola lalandi dorsalis	subspecies	12	0	0	4	3	5
219593	Aythya ferina	species	12	2	3	2	3	2
30023	Drosophila elegans	species	12	0	0	3	5	4
30385	Aythya americana	species	12	1	4	1	2	4
75854	Anas poecilorhyncha	species	12	3	3	3	3	0
7668	Strongylocentrotus purpuratus	species	12	0	2	3	3	4
8090	Oryzias latipes	species	12	0	0	3	6	3
8208	Notothenia coriiceps	species	12	1	3	1	6	1
8838	Mareca penelope	species	12	2	3	4	3	0
9685	Felis catus	species	12	1	2	2	5	2
28743	Cyprinodon variegatus	species	11	0	2	2	5	2
30732	Oryzias melastigma	species	11	0	4	2	4	1
32346	melanogaster group	species group	11	2	0	2	5	2
33548	Colobus guereza	species	11	0	2	1	4	4
75857	Anas rubripes	species	11	4	7	0	0	0
7739	Branchiostoma floridae	species	11	0	0	4	5	2
7868	Callorhinchus milii	species	11	0	0	3	7	1
8880	Mergus merganser	species	11	1	10	0	0	0
9733	Orcinus orca	species	11	0	1	3	5	2
1041015	Drosophila rhopaloa	species	10	0	1	2	6	1
125878	Nanorana parkeri	species	10	2	1	2	4	1
133434	Acanthaster planci	species	10	0	2	3	2	3
1608454	Sinocyclocheilus anshuiensis	species	10	1	1	3	5	0
307658	Monomorium pharaonis	species	10	1	2	3	3	1
35019	Thamnophis sirtalis	species	10	0	0	3	4	3
42026	Drosophila bipectinata	species	10	1	0	3	6	0
8128	Oreochromis niloticus	species	10	0	3	1	6	0
8255	Paralichthys olivaceus	species	10	2	2	0	3	3
8364	Xenopus tropicalis	species	10	0	2	3	4	1
120870	Ochlerotatus caspius	species	9	1	1	3	3	1
29029	Drosophila eugracilis	species	9	0	1	0	6	2
307959	Sinocyclocheilus rhinocerous	species	9	0	1	5	2	1
31033	Takifugu rubripes	species	9	0	2	1	4	2
400682	Amphimedon queenslandica	species	9	0	2	2	2	3
64144	Anabas testudineus	species	9	1	1	3	4	0
8673	Pseudonaja textilis	species	9	1	0	4	2	2
9858	Capreolus capreolus	species	9	4	1	2	1	1
205130	Mastacembelus armatus	species	8	0	0	1	4	3
48165	Anguilla reinhardtii	species	8	0	1	4	3	0
80972	Amphiprion ocellaris	species	8	0	0	3	3	2
9749	Delphinapterus leucas	species	8	0	2	3	2	1
10224	Saccoglossus kowalevskii	species	7	0	2	4	1	0
105023	Nothobranchius furzeri	species	7	0	2	1	4	0
116960	Ursus arctos horribilis	subspecies	7	0	0	3	1	3
121226	Pediculus humanus capitis	subspecies	7	1	2	3	1	0
166361	Onthophagus taurus	species	7	0	0	2	3	2
1706337	Neophocaena asiaeorientalis asiaeorientalis	subspecies	7	0	0	5	1	1
520822	Atta colombica	species	7	0	0	5	1	1
52670	Austrofundulus limnaeus	species	7	1	1	2	3	0
56723	Labrus bergylta	species	7	2	2	0	3	0
69293	Gasterosteus aculeatus	species	7	4	2	0	1	0
7463	Apis florea	species	7	0	0	1	5	1
75860	Anas sparsa	species	7	0	0	5	2	0
75865	Tadorna tadorna	species	7	0	3	4	0	0
80966	Acanthochromis polyacanthus	species	7	0	1	4	1	1
8663	Notechis scutatus	species	7	0	2	0	3	2
13164	Myzus persicae	species	6	0	1	1	2	2
219595	Cygnus cygnus	species	6	1	1	3	0	1
31234	Caenorhabditis remanei	species	6	0	0	1	2	3
34638	Galendromus occidentalis	species	6	0	1	2	2	1
516756	Eufriesea mexicana	species	6	0	0	1	3	2
60182	Dendrocygna javanica	species	6	1	2	0	2	1
7213	Ceratitis capitata	species	6	0	1	1	2	2
7230	Drosophila mojavensis	species	6	0	0	3	2	1
74533	Panthera tigris altaica	subspecies	6	0	0	2	3	1
75846	Anas fulvigula	species	6	4	2	0	0	0
75858	Mareca sibilatrix	species	6	0	2	1	1	2
9860	Cervus elaphus	species	6	0	6	0	0	0
110368	Bicyclus anynana	species	5	0	1	1	2	1
174628	Bactrocera latifrons	species	5	0	0	1	3	1
211228	Cephus cinctus	species	5	0	2	2	1	0
215358	Larimichthys crocea	species	5	0	0	1	3	1
28588	Zeugodacus cucurbitae	species	5	1	0	1	3	0
29073	Ursus maritimus	species	5	1	0	3	1	0
30025	Drosophila ficusphila	species	5	0	1	1	3	0
32358	pseudoobscura subgroup	species subgroup	5	0	1	2	1	1
400727	Pomacea canaliculata	species	5	0	0	1	4	0
6087	Hydra vulgaris	species	5	0	0	1	1	3
610380	Harpegnathos saltator	species	5	0	0	2	2	1
62625	Varroa jacobsoni	species	5	1	2	1	1	0
7493	Trichogramma pretiosum	species	5	0	1	2	2	0
7741	Branchiostoma belcheri	species	5	1	0	1	2	1
7939	Anguilla marmorata	species	5	0	0	2	2	1
8081	Poecilia reticulata	species	5	0	1	0	3	1
8083	Xiphophorus maculatus	species	5	0	0	1	3	1
8853	Branta canadensis	species	5	0	0	2	0	3
8863	Coscoroba coscoroba	species	5	3	1	1	0	0
9739	Tursiops truncatus	species	5	0	0	2	2	1
114398	Parasteatoda tepidariorum	species	4	0	0	2	1	1
121845	Diaphorina citri	species	4	0	0	1	2	1
13686	Solenopsis invicta	species	4	0	0	0	2	2
156304	Ceratina calcarata	species	4	0	2	0	2	0
1720309	Exaiptasia pallida	species	4	0	0	4	0	0
182898	Pycnonotus xanthorrhous	species	4	0	3	1	0	0
217634	Anoplophora glabripennis	species	4	0	0	1	2	1
222816	Orussus abietinus	species	4	0	0	2	1	1
286706	Halyomorpha halys	species	4	0	1	1	2	0
30019	Drosophila busckii	species	4	0	0	2	1	1
30033	Drosophila kikkawai	species	4	0	0	2	0	2
32351	melanogaster subgroup	species subgroup	4	0	0	1	2	1
334116	Vanessa tameamea	species	4	0	0	0	3	1
40833	Bucephala islandica	species	4	1	0	2	0	1
411798	Vollenhovia emeryi	species	4	0	0	0	1	3
48699	Poecilia latipinna	species	4	0	0	2	2	0
6239	Caenorhabditis elegans	species	4	0	2	0	2	0
64459	Pieris rapae	species	4	0	0	2	2	0
69319	Microplitis demolitor	species	4	0	0	1	1	2
6999	Gryllus bimaculatus	species	4	3	1	0	0	0
7137	Galleria mellonella	species	4	0	0	1	3	0
7244	Drosophila virilis	species	4	1	0	2	0	1
7263	Drosophila arizonae	species	4	0	1	0	2	1
7425	Nasonia vitripennis	species	4	0	1	0	1	2
7574	Lingula anatina	species	4	0	0	0	4	0
75851	Anas luzonica	species	4	1	2	1	0	0
75877	Pteronetta hartlaubii	species	4	0	0	3	1	0
8840	Anas platyrhynchos platyrhynchos	subspecies	4	0	4	0	0	0
8843	Anser anser	species	4	1	3	0	0	0
9796	Equus caballus	species	4	0	0	2	2	0
104421	Camponotus floridanus	species	3	0	0	2	1	0
105785	Cryptotermes secundus	species	3	0	0	2	0	1
112262	Ovis canadensis canadensis	subspecies	3	1	2	0	0	0
116153	Aethina tumida	species	3	0	1	0	2	0
143948	Diuraphis noxia	species	3	0	0	1	2	0
244447	Cynoglossus semilaevis	species	3	0	0	0	2	1
28584	Drosophila suzukii	species	3	0	0	1	2	0
29030	Drosophila takahashii	species	3	0	0	2	1	0
300111	Temnothorax curvispinosus	species	3	0	0	1	2	0
30532	Dama dama	species	3	0	0	0	2	1
35570	Stomoxys calcitrans	species	3	0	0	0	3	0
381110	Sturnus nigricollis	species	3	0	0	1	2	0
456900	Cyphomyrmex costatus	species	3	0	0	3	0	0
46245	Drosophila pseudoobscura pseudoobscura	subspecies	3	0	0	1	2	0
471704	Trachymyrmex cornetzi	species	3	0	0	0	3	0
6279	Brugia malayi	species	3	0	2	1	0	0
7091	Bombyx mori	species	3	0	0	1	2	0
7217	Drosophila ananassae	species	3	0	0	1	2	0
7370	Musca domestica	species	3	0	0	0	1	2
7515	Ctenocephalides felis	species	3	0	0	0	3	0
75837	Anas chlorotis	species	3	0	1	0	2	0
75842	Anas discors	species	3	0	0	2	0	1
75850	Anas laysanensis	species	3	0	0	3	0	0
75856	Anas querquedula	species	3	0	0	1	2	0
75867	Amazonetta brasiliensis	species	3	0	0	1	2	0
75873	Lophonetta specularioides	species	3	0	0	1	2	0
76194	Papilio polytes	species	3	0	0	2	1	0
80460	Psammodromus algirus	species	3	1	2	0	0	0
85101	Urocolius macrourus	species	3	0	0	3	0	0
941203	Pylocheles mortensenii	species	3	1	2	0	0	0
9837	Camelus bactrianus	species	3	0	0	2	0	1
125294	Schoeniclus spodocephala	species	2	0	2	0	0	0
144034	Pogonomyrmex barbatus	species	2	0	0	2	0	0
178035	Dufourea novaeangliae	species	2	0	0	0	2	0
219809	Pseudomyrmex gracilis	species	2	0	0	0	2	0
37042	Fregata magnificens	species	2	0	0	0	2	0
38244	Emoia cyanura	species	2	0	0	2	0	0
441921	Neodiprion lecontei	species	2	0	0	2	0	0
466541	Caloperdix oculeus	species	2	0	0	0	0	2
52775	Ciconia boyciana	species	2	0	0	0	0	2
61127	Anguilla dieffenbachii	species	2	0	0	0	2	0
6500	Aplysia californica	species	2	0	0	2	0	0
658919	Merganetta armata	species	2	0	0	0	2	0
7539	Leptinotarsa decemlineata	species	2	0	0	0	0	2
75836	Anas carolinensis	species	2	0	0	0	2	0
75852	Anas melleri	species	2	0	2	0	0	0
75875	Marmaronetta angustirostris	species	2	0	2	0	0	0
76193	Papilio machaon	species	2	0	0	0	2	0
7940	Anguilla australis	species	2	0	0	2	0	0
83485	Linepithema humile	species	2	0	0	0	2	0
9358	Choloepus hoffmanni	species	2	0	0	0	2	0
9600	Pongo pygmaeus	species	2	0	2	0	0	0
99883	Tetraodon nigroviridis	species	2	0	2	0	0	0

## Sheet: Holi validation
Supplementary Dataset 7b. Reference based validation of reads parsed by the Holi pipeline
Reference	BioProject ID	Genebank accession no.	BWA reads (MQ30)	Avg. Read Length	C to T 5' (%)	-Δ%	Average depth of coverage	SD Depth of coverage	Genome coverage (%)	% mapped bases >1x
Metazoa
Anas platyrhynchos	PRJNA392350	GCA_002224895.1	55986	51	15.6394	1	<0.1	0.0535	0.22	1.3
A. platyrhynchos mitochondrion	-	KJ883269.1	2514	54	25.493	1	9.8776	5.669	98.51	99
Anser cygnoides	PRJNA290577	GCA_000971095.1	66552	51	14.6331	1	<0.1	0.0567	0.3	0.9
A. cygnoides mitochondrion	PRJNA242728	NC_023832.1	291	62	28.5714	0.527607	1.087	2.5244	32.29	63
Nematostella vectensis	PRJNA19965	GCA_000209225.1	1985	57	1.29241	0.9	<0.1	0.0217	<0.1	21.2
Spirometra erinaceieuropaei	PRJEB1202	GCA_000951995.1	3213	58	21.8391	1	<0.1	0.0588	<0.1	61.4
Viridiplantae
Betula pendula	PRJEB14544	GCA_900184695.1	3291	54	16.0935	1	0.0004	0.0208	<0.1	2.5
Corylus avellana	-	-	8615	55	19.6913	1	0.0014	0.0372	0.14	0.7
Hordeum vulgare	PRJEB13020	GCA_900075435.2	35	56	14.2857	0.75	<0.0001	0.0004	<0.1	0
Populus euphratica	PRJNA268063	GCA_000495115.1	257	75	0	1	<0.0001	0.019	<0.1	66.9

## Sheet: Raw Holi output (ancient tooth)
Supplementary Dataset 7c. Non-human reads from an ancient tooth sample (Schroeder et al. 2018) assigned to Metazoa and Viridiplantae using the Holi pipeline
Metazoa										Viridiplantae
NCBI tax ID	Taxon name	Taxonomic rank	Total reads	Reads with edit distance 0	Reads with edit distance 1	Reads with edit distance 2	Reads with edit distance 3	Reads with edit distance 4		NCBI tax ID	Taxon name	Taxonomic rank	Total reads	Reads with edit distance 0	Reads with edit distance 1	Reads with edit distance 2	Reads with edit distance 3	Reads with edit distance 4
9526	Catarrhini	parvorder	365719	270	102934	136178	87191	39146		4565	Triticum aestivum	species	64	19	17	16	9	3
314293	Simiiformes	infraorder	321949	24	54157	101345	98353	68070		4564	Triticum	genus	30	20	7	1	2	0
314295	Hominoidea	superfamily	117704	195	57688	40806	14678	4337		1648030	Triticinae	subtribe	27	14	4	5	3	1
207598	Homininae	subfamily	88712	1909	54695	22666	6734	2708		4530	Oryza sativa	species	11	0	1	0	7	3
9604	Hominidae	family	82410	297	45400	26106	8246	2361		4558	Sorghum bicolor	species	10	0	1	1	4	4
1437010	Boreoeutheria	no rank	68740	2293	10000	17620	20595	18232		51953	Elaeis guineensis	species	10	1	5	1	2	1
9595	Gorilla gorilla gorilla	subspecies	49225	84	26515	15365	5624	1637		3635	Gossypium hirsutum	species	9	2	3	2	1	1
9596	Pan	genus	42610	132	26998	11380	3261	839		564608	Micromonas pusilla CCMP1545	no rank	9	0	0	1	4	4
33213	Bilateria	no rank	39511	1885	6401	10937	11265	9023		554065	Chlorella variabilis	species	8	1	1	3	2	1
9601	Pongo abelii	species	39447	14	13475	14162	8365	3431		169297	Aegilops tauschii subsp. tauschii	subspecies	7	1	2	2	0	2
9443	Primates	order	38694	1	4767	10766	12585	10575		296587	Micromonas commoda	species	7	1	0	3	3	0
9606	Homo sapiens	species	38198	13949	13176	6097	3040	1936		147389	Triticeae	tribe	6	4	1	1	0	0
9527	Cercopithecidae	family	34417	0	4314	9978	11504	8621		3075	Auxenochlorella protothecoides	species	6	1	1	2	1	1
32524	Amniota	no rank	33607	1540	5966	9260	9303	7538		4615	Ananas comosus	species	6	1	0	1	2	2
61853	Nomascus leucogenys	species	30599	8	8846	10986	7386	3373		15368	Brachypodium distachyon	species	5	0	0	0	2	3
9347	Eutheria	no rank	30213	1	3563	7932	9753	8964		4533	Oryza brachyantha	species	5	0	0	0	5	0
314146	Euarchontoglires	superorder	25596	118	3258	6727	8246	7247		4555	Setaria italica	species	5	0	0	0	4	1
9598	Pan troglodytes	species	17289	105	9544	5101	1901	638		145388	Monoraphidium neglectum	species	4	1	3	0	0	0
9597	Pan paniscus	species	15048	30	8266	4640	1597	515		206008	Panicum hallii	species	4	0	0	1	2	1
9528	Cercopithecinae	subfamily	14880	0	1879	4452	4867	3682		214687	Musa acuminata subsp. malaccensis	subspecies	4	0	0	2	1	1
117571	Euteleostomi	no rank	13107	9	1254	3493	4409	3942		37682	Aegilops tauschii	species	4	1	3	0	0	0
376913	Haplorrhini	suborder	9874	0	1497	2831	3161	2385		4577	Zea mays	species	4	0	0	1	3	0
9569	Colobinae	subfamily	6312	1	910	1898	2043	1460		75702	Populus euphratica	species	4	0	1	0	3	0
32523	Tetrapoda	no rank	5943	0	526	1397	2049	1971		147368	Pooideae	subfamily	3	3	0	0	0	0
60711	Chlorocebus sabaeus	species	2875	1	335	809	976	754		39946	Oryza sativa Indica Group	no rank	3	0	0	2	1	0
542827	Rhinopithecus	genus	2750	0	350	841	903	656		42345	Phoenix dactylifera	species	2	0	0	0	0	2
591936	Piliocolobus tephrosceles	species	2693	0	280	748	916	749		4479	Poaceae	family	2	0	0	0	2	0
336983	Colobus angolensis palliatus	subspecies	2595	1	223	756	884	731		574566	Coccomyxa subellipsoidea C-169	no rank	2	0	0	0	2	0
9479	Platyrrhini	parvorder	2351	0	263	675	752	661		71139	Eucalyptus grandis	species	2	0	0	2	0	0
37293	Aotus nancymaae	species	2145	0	206	525	727	687
32525	Theria	no rank	2096	1	261	499	687	648
1737458	Cebus capucinus imitator	subspecies	1815	0	139	445	638	593
9483	Callithrix jacchus	species	1657	0	133	375	595	554
39432	Saimiri boliviensis boliviensis	subspecies	1495	0	110	341	527	517
9539	Macaca	genus	1384	0	135	400	468	381
9498	Cebidae	family	1263	0	102	334	440	387
9568	Mandrillus leucophaeus	species	1042	0	104	259	377	302
9531	Cercocebus atys	species	980	0	79	282	319	300
61622	Rhinopithecus roxellana	species	818	2	84	193	304	235
61621	Rhinopithecus bieti	species	803	0	75	198	298	232
40674	Mammalia	class	791	1	101	238	238	213
9555	Papio anubis	species	760	0	83	189	251	237
9565	Theropithecus gelada	species	723	1	68	188	251	215
9545	Macaca nemestrina	species	643	0	56	176	200	211
9593	Gorilla gorilla	species	547	0	284	145	83	35
6072	Eumetazoa	no rank	506	0	22	72	168	244
7776	Gnathostomata	no rank	451	1	39	120	152	139
9544	Macaca mulatta	species	450	1	28	126	170	125
59538	Pantholops hodgsonii	species	376	95	83	72	62	64
9541	Macaca fascicularis	species	323	0	22	101	106	94
314145	Laurasiatheria	superorder	307	33	20	52	91	111
74940	Oncorhynchus tshawytscha	species	265	46	83	59	44	33
43346	Bison bison bison	subspecies	246	49	70	68	40	19
8287	Sarcopterygii	superclass	214	0	31	67	74	42
9605	Homo	genus	209	0	52	99	35	23
99802	Spirometra erinaceieuropaei	species	160	70	41	30	14	5
379532	Propithecus coquereli	species	156	0	7	34	57	58
1868482	Carlito syrichta	species	136	0	7	26	49	54
30608	Microcebus murinus	species	129	0	10	27	32	60
72004	Bos mutus	species	114	35	39	19	13	8
482537	Galeopterus variegatus	species	99	0	4	22	38	35
31234	Caenorhabditis remanei	species	72	8	12	16	23	13
246437	Tupaia chinensis	species	68	4	19	17	17	11
294128	Hyalella azteca	species	60	11	16	17	11	5
30611	Otolemur garnettii	species	58	0	4	14	17	23
392815	Chlorocebus	genus	57	0	6	17	12	22
73337	Ceratotherium simum simum	subspecies	55	0	1	9	26	19
9691	Panthera pardus	species	45	21	20	0	3	1
9031	Gallus gallus	species	41	28	9	2	1	1
376915	Lemuriformes	infraorder	39	0	1	9	18	11
27592	Bovinae	subfamily	38	7	18	3	4	6
33511	Deuterostomia	no rank	37	0	5	8	6	18
91561	Cetartiodactyla	no rank	35	0	1	5	10	19
379584	Caniformia	suborder	33	0	2	9	13	9
9361	Dasypus novemcinctus	species	32	0	3	4	11	14
37621	Priapulus caudatus	species	31	1	6	13	9	2
9789	Equus	genus	28	0	2	5	10	11
9989	Rodentia	order	26	0	2	3	10	11
9570	Colobus	genus	25	0	3	7	6	9
9722	Odontoceti	suborder	25	0	0	3	7	15
337730	Marmotini	tribe	24	0	1	4	8	11
33208	Metazoa	kingdom	23	0	2	6	8	7
9986	Oryctolagus cuniculus	species	23	0	1	1	10	11
131310	Parastrongyloides trichosuri	species	22	3	2	9	2	6
9785	Loxodonta africana	species	22	0	1	2	6	13
9974	Manis javanica	species	21	0	0	6	8	7
127582	Trichechus manatus latirostris	subspecies	20	0	0	3	10	7
186990	Hipposideros armiger	species	20	0	3	3	7	7
51338	Castor canadensis	species	20	0	1	7	3	9
89399	Rhinolophus sinicus	species	20	0	1	3	9	7
9103	Meleagris gallopavo	species	20	2	1	3	5	9
9135	Serinus canaria	species	20	3	3	9	4	1
376911	Strepsirrhini	suborder	19	0	1	9	4	5
33554	Carnivora	order	18	0	1	2	11	4
9523	Plecturocebus moloch	species	18	0	3	2	6	7
6945	Ixodes scapularis	species	17	9	0	0	7	1
10160	Octodon degus	species	16	1	1	4	7	3
1230840	Orycteropus afer afer	subspecies	16	0	0	6	6	4
29078	Eptesicus fuscus	species	16	0	0	4	7	5
7742	Vertebrata	no rank	16	0	0	2	6	8
9721	Cetacea	order	16	0	1	3	7	5
7711	Chordata	phylum	15	0	3	3	6	3
311790	Afrotheria	superorder	14	0	0	2	6	6
9401	Pteropus	genus	14	0	0	0	9	5
9608	Canidae	family	14	1	1	2	5	5
9755	Physeter catodon	species	14	0	0	2	9	3
33548	Colobus guereza	species	13	0	2	4	1	6
9407	Rousettus aegyptiacus	species	13	0	1	2	6	4
9612	Canis lupus	species	13	3	0	0	5	5
9823	Sus scrofa	species	13	3	1	2	6	1
10141	Cavia porcellus	species	12	0	1	1	7	3
109280	Hippocampus comes	species	12	4	2	1	5	0
310752	Balaenoptera acutorostrata scammoni	subspecies	12	0	0	2	6	4
9430	Desmodus rotundus	species	12	0	0	2	8	2
10181	Heterocephalus glaber	species	11	0	2	2	4	3
143302	Condylura cristata	species	11	0	1	1	3	6
42254	Sorex araneus	species	11	0	0	3	3	5
45351	Nematostella vectensis	species	11	0	1	6	4	0
9599	Pongo	genus	11	0	7	2	2	0
9639	Ursus	genus	11	0	1	0	3	7
9787	Perissodactyla	order	11	0	0	1	3	7
9978	Ochotona princeps	species	11	0	0	3	4	4
9994	Marmota marmota marmota	subspecies	11	0	0	1	9	1
291302	Miniopterus natalensis	species	10	0	0	1	4	5
30538	Vicugna pacos	species	10	1	0	3	3	3
51337	Jaculus jaculus	species	10	0	0	4	3	3
77225	Pteropodinae	subfamily	10	0	0	2	6	2
9835	Camelidae	family	10	0	1	4	3	2
10020	Dipodomys ordii	species	9	0	1	2	4	2
34839	Chinchilla lanigera	species	9	0	1	1	3	4
9397	Chiroptera	order	9	0	0	3	3	3
9402	Pteropus alecto	species	9	0	1	0	4	4
9627	Vulpes vulpes	species	9	0	0	2	3	4
9681	Felidae	family	9	1	0	1	4	3
33550	Hystricomorpha	suborder	8	0	0	0	1	7
337687	Muroidea	no rank	8	0	0	1	4	3
35510	Equus	subgenus	8	1	1	1	3	2
885580	Fukomys damarensis	species	8	0	0	2	2	4
9365	Erinaceus europaeus	species	8	0	0	0	4	4
9431	Vespertilionidae	family	8	0	1	1	3	3
9632	Ursidae	family	8	0	0	1	3	4
9708	Odobenus rosmarus divergens	subspecies	8	0	1	1	3	3
9836	Camelus	genus	8	0	0	1	4	3
10047	Meriones unguiculatus	species	7	0	0	1	5	1
10090	Mus musculus	species	7	1	0	1	4	1
1026970	Nannospalax galili	species	7	0	1	0	3	3
118797	Lipotes vexillifer	species	7	0	1	2	2	2
29088	Neomonachus schauinslandi	species	7	0	0	1	3	3
34884	Callorhinus ursinus	species	7	0	0	4	3	0
43179	Ictidomys tridecemlineatus	species	7	0	0	0	5	2
7176	Culex quinquefasciatus	species	7	1	4	0	0	2
89462	Bubalus bubalis	species	7	0	0	0	3	4
9371	Echinops telfairi	species	7	0	1	1	1	4
9793	Equus asinus	species	7	0	0	1	3	3
9895	Bovidae	family	7	1	0	1	2	3
9925	Capra hircus	species	7	0	0	2	4	1
108931	Nilaparvata lugens	species	6	2	1	1	0	2
125945	Drosophila biarmipes	species	6	1	1	3	1	0
314147	Glires	no rank	6	0	0	1	4	1
35500	Pecora	infraorder	6	0	2	2	1	1
38654	Alligator sinensis	species	6	0	1	0	4	1
391180	Enhydra lutris kenyoni	subspecies	6	0	0	2	3	1
400682	Amphimedon queenslandica	species	6	0	1	0	1	4
59463	Myotis lucifugus	species	6	0	0	2	2	2
59894	Ficedula albicollis	species	6	0	0	2	3	1
7038	Bemisia tabaci	species	6	3	1	1	0	1
9646	Ailuropoda melanoleuca	species	6	0	1	2	2	1
9733	Orcinus orca	species	6	0	1	1	4	0
10029	Cricetulus griseus	species	5	0	1	1	2	1
10093	Mus pahari	species	5	0	0	1	2	2
132908	Pteropus vampyrus	species	5	0	0	1	1	3
225400	Myotis davidii	species	5	0	1	0	2	2
28737	Elephantulus edwardii	species	5	0	0	1	1	3
299123	Lonchura striata domestica	subspecies	5	0	1	1	3	0
308060	Apteryx rowi	species	5	0	0	1	2	2
321398	Lepidothrix coronata	species	5	0	0	1	4	0
32346	melanogaster group	species group	5	1	0	1	3	0
51655	Plutella xylostella	species	5	0	1	1	0	3
610380	Harpegnathos saltator	species	5	0	0	0	4	1
62625	Varroa jacobsoni	species	5	1	1	2	1	0
7918	Lepisosteus oculatus	species	5	1	0	0	3	1
79684	Microtus ochrogaster	species	5	0	0	1	1	3
8022	Oncorhynchus mykiss	species	5	3	1	0	0	1
8478	Chrysemys picta bellii	subspecies	5	0	0	0	3	2
8790	Dromaius novaehollandiae	species	5	0	0	1	3	1
8825	Neognathae	infraclass	5	0	0	1	4	0
9434	Myotis	genus	5	0	0	1	3	1
9669	Mustela putorius furo	subspecies	5	0	0	0	2	3
9688	Panthera	genus	5	0	0	1	1	3
9739	Tursiops truncatus	species	5	0	1	2	1	1
9880	Odocoileus virginianus texanus	subspecies	5	0	0	0	4	1
9913	Bos taurus	species	5	2	2	0	0	1
9999	Urocitellus parryii	species	5	0	0	1	2	2
10036	Mesocricetus auratus	species	4	0	2	0	1	1
100784	Balearica regulorum gibbericeps	subspecies	4	0	1	0	3	0
133901	Frankliniella occidentalis	species	4	0	1	1	2	0
185453	Chrysochloris asiatica	species	4	0	0	1	2	1
240206	Pterocles gutturalis	species	4	0	0	1	1	2
30464	Nothoprocta perdicaria	species	4	0	0	2	2	0
411798	Vollenhovia emeryi	species	4	0	0	1	2	1
42514	Pygocentrus nattereri	species	4	0	0	2	1	1
454923	Diachasma alloeum	species	4	0	0	1	2	1
7375	Lucilia cuprina	species	4	0	0	0	2	2
7950	Clupea harengus	species	4	1	0	1	2	0
9126	Passeriformes	order	4	0	1	0	1	2
9685	Felis catus	species	4	0	0	2	0	2
9709	Phocidae	family	4	0	0	0	1	3
10066	Muridae	family	3	0	0	1	2	0
110368	Bicyclus anynana	species	3	0	0	0	3	0
1338369	Dipnotetrapodomorpha	no rank	3	0	0	1	2	0
1489872	Percomorphaceae	no rank	3	0	0	0	2	1
188344	Leptosomus discolor	species	3	0	0	1	2	0
338152	Felinae	subfamily	3	0	0	0	1	2
6183	Schistosoma mansoni	species	3	1	2	0	0	0
6236	Rhabditida	order	3	2	1	0	0	0
6573	Mizuhopecten yessoensis	species	3	2	0	1	0	0
7244	Drosophila virilis	species	3	0	0	0	1	2
7957	Carassius auratus	species	3	0	1	0	2	0
83485	Linepithema humile	species	3	0	0	1	2	0
8469	Chelonia mydas	species	3	1	0	2	0	0
8476	Emydidae	family	3	0	0	0	2	1
9005	Phasianidae	family	3	2	0	1	0	0
9258	Ornithorhynchus anatinus	species	3	0	0	0	2	1
9263	Metatheria	no rank	3	0	0	0	3	0
9534	Chlorocebus aethiops	species	3	0	0	1	2	0
9655	Mustelidae	family	3	0	0	1	2	0
9726	Delphinidae	family	3	0	0	0	2	1
1329799	Archelosauria	no rank	2	0	0	0	2	0
13735	Pelodiscus sinensis	species	2	0	0	0	2	0
150288	Boleophthalmus pectinirostris	species	2	0	0	2	0	0
28612	Rhagoletis zephyria	species	2	0	0	0	2	0
30419	Opisthocomus hoazin	species	2	0	0	0	2	0
30732	Oryzias melastigma	species	2	0	0	0	2	0
319058	Haplochromini	tribe	2	0	0	0	0	2
326594	Ceratosolen solmsi marchali	subspecies	2	0	0	0	2	0
38626	Phascolarctos cinereus	species	2	0	0	0	2	0
43146	Rhopalosiphum maidis	species	2	0	0	0	2	0
54383	Eurypyga helias	species	2	0	0	2	0	0
6500	Aplysia californica	species	2	0	0	0	2	0
8016	Oncorhynchus	genus	2	2	0	0	0	0
8090	Oryzias latipes	species	2	0	0	0	0	2
8782	Aves	class	2	0	0	0	2	0
88015	Eurytemora affinis	species	2	0	0	0	2	0
94835	Gavialis gangeticus	species	2	0	0	0	2	0
9963	Caprinae	subfamily	2	0	0	0	2	0

## Sheet: Raw Holi output (controls)
Supplementary Dataset 7d. Reads from soil controls, and extraction and library blanks assigned to Metazoa and Viridiplantae using the Holi pipeline
Metazoa			Control 1						Control 2						Ext. blank						Lib. blank
NCBI tax ID	Taxon name	Taxonomic rank	Edit distance 0	Edit distance 1	Edit distance 2	Edit distance 3	Edit distance 4		Edit distance 0	Edit distance 1	Edit distance 2	Edit distance 3	Edit distance 4		Edit distance 0	Edit distance 1	Edit distance 2	Edit distance 3	Edit distance 4		Edit distance 0	Edit distance 1	Edit distance 2	Edit distance 3	Edit distance 4
10036	Mesocricetus auratus	species	0	0	0	0	0		0	0	0	0	0		0	0	0	0	0		0	0	0	0	0
10160	Octodon degus	species	0	0	0	0	0		0	0	0	0	0		0	0	0	0	0		0	0	0	0	0
10181	Heterocephalus glaber	species	0	0	0	0	0		0	0	0	0	0		0	0	0	0	0		0	0	0	0	0
117571	Euteleostomi	no rank	0	0	0	0	1		0	0	0	0	0		0	0	0	1	0		0	1	1	0	0
121845	Diaphorina citri	species	0	0	0	0	1		0	0	0	0	0		0	0	0	0	0		0	0	0	0	0
143302	Condylura cristata	species	0	0	0	0	0		0	0	0	0	0		0	0	1	0	0		2	1	0	0	0
1437010	Boreoeutheria	no rank	0	0	1	1	1		0	1	3	0	0		0	2	1	2	1		0	0	0	0	0
1676925	Paramormyrops kingsleyae	species	0	0	0	0	0		0	0	0	2	0		0	0	0	0	0		0	0	0	0	0
202946	Apteryx australis mantelli	subspecies	0	0	0	0	0		0	0	0	0	0		0	0	0	0	0		0	0	0	0	0
207598	Homininae	subfamily	0	0	0	2	2		0	0	1	1	2		0	0	0	0	3		0	0	0	1	2
30419	Opisthocomus hoazin	species	0	0	0	1	0		0	0	0	2	0		0	0	0	0	0		0	0	0	0	0
314145	Laurasiatheria	superorder	0	0	0	0	0		0	0	0	0	0		0	0	0	0	0		0	0	0	0	0
314293	Simiiformes	infraorder	0	0	0	0	0		0	0	0	1	3		0	0	0	0	1		0	0	0	0	0
32524	Amniota	no rank	0	1	1	2	0		2	1	0	2	1		11	58	10	2	0		0	0	0	0	0
33213	Bilateria	no rank	0	1	3	3	0		0	2	2	0	1		2	9	3	0	1		0	0	5	4	10
419612	Camelus ferus	species	0	0	0	0	0		0	0	0	0	0		0	3	1	0	0		1	0	0	1	0
45351	Nematostella vectensis	species	0	0	0	0	0		0	0	0	0	0		2	35	1	1	0		0	0	0	0	0
59538	Pantholops hodgsonii	species	2	4	2	2	4		1	3	6	7	2		580	2126	330	76	21		0	0	0	0	0
59894	Ficedula albicollis	species	0	0	0	0	0		0	0	0	0	0		1	0	0	0	0		0	0	0	0	0
64793	Wasmannia auropunctata	species	0	0	0	0	0		0	0	0	0	0		2	1	0	3	0		2	1	1	2	0
7176	Culex quinquefasciatus	species	0	0	0	0	0		0	0	0	0	0		2	4	0	0	0		0	0	0	0	0
7962	Cyprinus carpio	species	0	0	0	0	0		0	0	0	0	0		1	1	0	0	0		0	0	1	0	0
9103	Meleagris gallopavo	species	0	0	1	0	0		0	0	0	0	0		59	401	46	24	7		0	0	0	0	0
9347	Eutheria	no rank	0	0	0	0	0		0	0	0	0	0		0	0	0	0	0		0	0	0	2	0
9365	Erinaceus europaeus	species	0	0	0	1	0		0	0	0	0	0		0	0	0	0	0		0	0	0	0	0
9526	Catarrhini	parvorder	0	0	0	0	2		0	0	1	1	0		0	0	0	0	0		0	0	0	0	0
9606	Homo sapiens	species	0	1	0	1	2		0	1	0	2	3		0	3	2	1	2		0	0	0	1	2
Viridiplantae			Control 1						Control 2						Ext. blank						Lib. blank
NCBI tax ID	Taxon name	Taxonomic rank	Edit distance 0	Edit distance 1	Edit distance 2	Edit distance 3	Edit distance 4		Edit distance 0	Edit distance 1	Edit distance 2	Edit distance 3	Edit distance 4		Edit distance 0	Edit distance 1	Edit distance 2	Edit distance 3	Edit distance 4		Edit distance 0	Edit distance 1	Edit distance 2	Edit distance 3	Edit distance 4
102804	Asteroideae	subfamily	2	1	0	0	0		0	0	0	0	0		0	0	0	0	0		0	0	0	0	0
13578	Juncus	genus	4	3	0	0	2		6	3	1	0	0		0	0	0	0	0		0	0	0	0	0
1437183	Mesangiospermae	no rank	17	7	7	5	2		19	16	6	5	5		0	0	0	0	0		0	0	0	0	0
1437197	Petrosaviidae	subclass	2	3	3	0	0		1	1	0	0	1		0	0	0	0	0		0	0	0	0	0
1437201	Pentapetalae	no rank	2	3	1	1	1		0	1	1	2	0		0	1	0	0	0		0	0	0	0	0
147368	Pooideae	subfamily	0	0	0	0	0		0	0	0	0	0		0	0	0	0	0		0	0	0	0	0
147389	Triticeae	tribe	0	0	0	0	0		0	0	0	0	0		0	0	0	0	0		0	0	0	0	0
162303	Clarkia similis	species	0	3	1	1	1		0	2	2	0	0		0	0	0	0	0		0	0	0	0	0
1648030	Triticinae	subtribe	0	0	0	0	0		0	0	0	0	0		0	0	0	0	0		0	0	0	0	0
169297	Aegilops tauschii subsp. tauschii	subspecies	0	0	0	0	0		0	0	0	0	0		0	0	0	0	0		0	0	0	0	0
253145	Juncus arcticus	species	10	9	5	5	1		13	6	3	0	2		0	0	0	0	0		0	0	0	0	0
3193	Embryophyta	no rank	2	2	1	0	2		1	0	1	0	0		0	0	0	0	0		0	0	0	0	0
3398	Magnoliophyta	no rank	1	4	1	1	1		3	4	1	0	1		0	0	0	0	0		0	0	0	0	0
359160	BOP clade	no rank	4	2	0	0	1		5	4	0	0	0		0	0	0	0	0		0	0	0	0	0
37682	Aegilops tauschii	species	0	0	0	0	0		0	0	0	0	0		0	0	0	0	0		0	0	0	0	0
38820	Poales	order	1	1	1	1	0		1	5	1	0	1		0	0	0	0	0		0	0	0	0	0
4447	Liliopsida	class	2	0	1	0	1		1	0	1	1	0		0	0	0	0	0		0	0	0	0	0
4479	Poaceae	family	3	2	1	1	1		1	3	1	0	0		0	0	0	0	0		0	0	0	0	0
4564	Triticum	genus	0	0	0	0	0		0	0	0	0	0		0	0	0	0	0		0	0	0	0	0
4565	Triticum aestivum	species	0	0	0	0	0		0	0	0	0	0		0	0	0	0	0		0	1	0	0	0
4734	commelinids	no rank	0	0	0	0	1		1	2	2	0	0		0	0	0	0	0		0	0	0	0	0
58024	Spermatophyta	no rank	1	0	1	0	0		3	1	1	0	0		0	0	0	0	0		0	0	0	0	0
58923	Bambusa oldhamii	species	1	3	1	0	0		0	2	0	0	0		0	0	0	0	0		0	0	0	0	0
75702	Populus euphratica	species	0	0	0	0	0		0	0	0	0	0		4	26	0	0	0		0	0	0	0	0
76453	Hypolytrum nemorum	species	0	2	0	0	0		0	0	1	0	0		0	0	0	0	0		0	0	0	0	0
